# Supplementary material for: Genetic Complexity in Spondyloarthritis: Contributions of HLA-B Alleles Beyond HLA-B*27 in Romanian Patients
Source: Int J Mol Sci. 2025 Aug 6;26(15):7617. doi: 10.3390/ijms26157617 (PMC12347857; doi:10.3390/ijms26157617)
Supplement: Supplementary file 1 [file ijms-26-07617-s001.zip]

Archive with 2 entries (2 files):
- Supplementary Tables S1-S4.pdf
- Supplementary Tables S5-S8.xlsx
