# Supplementary material for: Genetic Complexity in Spondyloarthritis: Contributions of HLA-B Alleles Beyond HLA-B*27 in Romanian Patients
Source: Int J Mol Sci. 2025 Aug 6;26(15):7617. doi: 10.3390/ijms26157617 (PMC12347857; doi:10.3390/ijms26157617)
Supplement: Supplementary file 1 [file ijms-26-07617-s001.zip › Supplementary Tables S5-S8.xlsx]

## Sheet: Table S5
Table S5. HLA-B haplotypes and D values for SpA patients stratified by radiological damage
Radiologically confirmed sacroiliitis grade ≥2 (n = 90)							No/ Sacroiliitis grade 1 (n = 173)
HLA-A haplotype	Allele_1 frequency (%)	Allele_2 frequency (%)	Observed frequency (%)	Theoretical frequency (%)	D		HLA-A haplotype	Allele_1 frequency (%)	Allele_2 frequency (%)	Observed frequency (%)	Theoretical frequency (%)	D
B*08-B*18	10	13.8889	6.66667	1.38889	5.27778		B*07-B*35	6.06936	16.185	4.04624	0.982325	3.06392
B*40-B*44	4.44444	7.22222	3.33333	0.320988	3.01235		B*13-B*35	5.78035	16.185	3.46821	0.935547	2.53266
B*07-B*44	8.88889	7.22222	3.33333	0.641975	2.69136		B*15-B*35	3.75723	16.185	2.89017	0.608106	2.28207
B*35-B*44	12.7778	7.22222	3.33333	0.92284	2.41049		B*08-B*18	9.82659	10.9827	2.89017	1.07922	1.81095
B*18-B*51	13.8889	6.66667	3.33333	0.925926	2.40741		B*35-B*44	16.185	8.09249	2.89017	1.30977	1.58041
B*07-B*18	8.88889	13.8889	3.33333	1.23457	2.09877		B*18-B*39	10.9827	2.60116	2.31214	0.285676	2.02646
B*40-B*50	4.44444	2.77778	2.22222	0.123457	2.09877		B*07-B*08	6.06936	9.82659	2.31214	0.596412	1.71573
B*08-B*41	10	2.22222	2.22222	0.222222	2		B*18-B*38	10.9827	6.35838	2.31214	0.698319	1.61382
B*35-B*47	12.7778	2.22222	2.22222	0.283951	1.93827		B*18-B*51	10.9827	8.09249	2.31214	0.88877	1.42337
B*18-B*49	13.8889	2.22222	2.22222	0.308642	1.91358		B*35-B*51	16.185	8.09249	2.31214	1.30977	1.00237
B*07-B*40	8.88889	4.44444	2.22222	0.395062	1.82716		B*18-B*35	10.9827	16.185	2.31214	1.77754	0.534599
B*15-B*35	3.33333	12.7778	2.22222	0.425926	1.7963		B*35-B*53	16.185	0.867052	1.7341	0.140332	1.59377
B*44-B*51	7.22222	6.66667	2.22222	0.481481	1.74074		B*44-B*47	8.09249	2.31214	1.7341	0.187109	1.54699
B*13-B*35	4.44444	12.7778	2.22222	0.567901	1.65432		B*35-B*52	16.185	2.31214	1.7341	0.374219	1.35989
B*13-B*18	4.44444	13.8889	2.22222	0.617284	1.60494		B*38-B*44	6.35838	8.09249	1.7341	0.514551	1.21955
B*35-B*51	12.7778	6.66667	2.22222	0.851852	1.37037		B*35-B*40	16.185	3.46821	1.7341	0.561328	1.17278
B*35-B*35	12.7778	12.7778	2.22222	1.63272	0.589506		B*13-B*18	5.78035	10.9827	1.7341	0.634836	1.09927
B*56-B*58	1.11111	1.11111	1.11111	0.0123457	1.09877		B*44-B*51	8.09249	8.09249	1.7341	0.654883	1.07922
B*52-B*53	2.77778	0.555556	1.11111	0.0154321	1.09568		B*08-B*44	9.82659	8.09249	1.7341	0.795215	0.938889
B*13-B*37	4.44444	0.555556	1.11111	0.0246914	1.08642		B*08-B*51	9.82659	8.09249	1.7341	0.795215	0.938889
B*14-B*39	2.77778	1.66667	1.11111	0.0462963	1.06481		B*18-B*44	10.9827	8.09249	1.7341	0.88877	0.845334
B*38-B*39	2.77778	1.66667	1.11111	0.0462963	1.06481		B*08-B*08	9.82659	9.82659	1.7341	0.965619	0.768485
B*13-B*55	4.44444	1.11111	1.11111	0.0493827	1.06173		B*08-B*35	9.82659	16.185	1.7341	1.59043	0.143673
B*47-B*52	2.22222	2.77778	1.11111	0.0617284	1.04938		B*35-B*56	16.185	0.867052	1.15607	0.140332	1.01574
B*15-B*41	3.33333	2.22222	1.11111	0.0740741	1.03704		B*38-B*47	6.35838	2.31214	1.15607	0.147015	1.00905
B*51-B*56	6.66667	1.11111	1.11111	0.0740741	1.03704		B*38-B*41	6.35838	2.60116	1.15607	0.165391	0.990678
B*14-B*38	2.77778	2.77778	1.11111	0.0771605	1.03395		B*47-B*51	2.31214	8.09249	1.15607	0.187109	0.96896
B*14-B*52	2.77778	2.77778	1.11111	0.0771605	1.03395		B*08-B*49	9.82659	2.02312	1.15607	0.198804	0.957266
B*18-B*54	13.8889	0.555556	1.11111	0.0771605	1.03395		B*13-B*40	5.78035	3.46821	1.15607	0.200474	0.955595
B*15-B*50	3.33333	2.77778	1.11111	0.0925926	1.01852		B*35-B*41	16.185	2.60116	1.15607	0.420996	0.735073
B*07-B*55	8.88889	1.11111	1.11111	0.0987654	1.01235		B*07-B*44	6.06936	8.09249	1.15607	0.491162	0.664907
B*07-B*58	8.88889	1.11111	1.11111	0.0987654	1.01235		B*38-B*51	6.35838	8.09249	1.15607	0.514551	0.641518
B*14-B*57	2.77778	3.88889	1.11111	0.108025	1.00309		B*08-B*38	9.82659	6.35838	1.15607	0.624812	0.531257
B*07-B*39	8.88889	1.66667	1.11111	0.148148	0.962963		B*07-B*18	6.06936	10.9827	1.15607	0.666578	0.489492
B*57-B*57	3.88889	3.88889	1.11111	0.151235	0.959877		B*35-B*35	16.185	16.185	1.15607	2.61953	-1.46346
B*13-B*57	4.44444	3.88889	1.11111	0.17284	0.938272		B*14-B*50	1.44509	1.15607	0.578035	0.0167062	0.561328
B*38-B*51	2.77778	6.66667	1.11111	0.185185	0.925926		B*07-B*54	6.06936	0.289017	0.578035	0.0175415	0.560493
B*08-B*49	10	2.22222	1.11111	0.222222	0.888889		B*37-B*49	0.867052	2.02312	0.578035	0.0175415	0.560493
B*07-B*38	8.88889	2.77778	1.11111	0.246914	0.864198		B*37-B*41	0.867052	2.60116	0.578035	0.0225534	0.555481
B*07-B*52	8.88889	2.77778	1.11111	0.246914	0.864198		B*40-B*56	3.46821	0.867052	0.578035	0.0300712	0.547964
B*08-B*52	10	2.77778	1.11111	0.277778	0.833333		B*15-B*48	3.75723	0.867052	0.578035	0.0325771	0.545458
B*44-B*57	7.22222	3.88889	1.11111	0.280864	0.830247		B*15-B*50	3.75723	1.15607	0.578035	0.0434361	0.534599
B*35-B*49	12.7778	2.22222	1.11111	0.283951	0.82716		B*13-B*58	5.78035	0.867052	0.578035	0.0501186	0.527916
B*07-B*15	8.88889	3.33333	1.11111	0.296296	0.814815		B*40-B*55	3.46821	1.44509	0.578035	0.0501186	0.527916
B*18-B*41	13.8889	2.22222	1.11111	0.308642	0.802469		B*52-B*52	2.31214	2.31214	0.578035	0.0534599	0.524575
B*18-B*47	13.8889	2.22222	1.11111	0.308642	0.802469		B*39-B*52	2.60116	2.31214	0.578035	0.0601423	0.517892
B*08-B*15	10	3.33333	1.11111	0.333333	0.777778		B*37-B*51	0.867052	8.09249	0.578035	0.0701661	0.507869
B*14-B*35	2.77778	12.7778	1.11111	0.354938	0.756173		B*44-B*57	8.09249	0.867052	0.578035	0.0701661	0.507869
B*35-B*38	12.7778	2.77778	1.11111	0.354938	0.756173		B*48-B*51	0.867052	8.09249	0.578035	0.0701661	0.507869
B*35-B*50	12.7778	2.77778	1.11111	0.354938	0.756173		B*13-B*14	5.78035	1.44509	0.578035	0.083531	0.494504
B*18-B*50	13.8889	2.77778	1.11111	0.385802	0.725309		B*13-B*55	5.78035	1.44509	0.578035	0.083531	0.494504
B*08-B*57	10	3.88889	1.11111	0.388889	0.722222		B*07-B*14	6.06936	1.44509	0.578035	0.0877076	0.490327
B*08-B*13	10	4.44444	1.11111	0.444444	0.666667		B*39-B*40	2.60116	3.46821	0.578035	0.0902135	0.487821
B*51-B*51	6.66667	6.66667	1.11111	0.444444	0.666667		B*50-B*51	1.15607	8.09249	0.578035	0.0935547	0.48448
B*18-B*57	13.8889	3.88889	1.11111	0.540123	0.570988		B*18-B*57	10.9827	0.867052	0.578035	0.0952254	0.482809
B*35-B*40	12.7778	4.44444	1.11111	0.567901	0.54321		B*18-B*58	10.9827	0.867052	0.578035	0.0952254	0.482809
B*08-B*51	10	6.66667	1.11111	0.666667	0.444444		B*15-B*39	3.75723	2.60116	0.578035	0.0977313	0.480303
B*07-B*08	8.88889	10	1.11111	0.888889	0.222222		B*15-B*41	3.75723	2.60116	0.578035	0.0977313	0.480303
B*08-B*08	10	10	1.11111	1	0.111111		B*08-B*50	9.82659	1.15607	0.578035	0.113602	0.464432
B*18-B*44	13.8889	7.22222	1.11111	1.00309	0.108025		B*14-B*51	1.44509	8.09249	0.578035	0.116943	0.461091
B*07-B*35	8.88889	12.7778	1.11111	1.1358	-0.0246914		B*44-B*55	8.09249	1.44509	0.578035	0.116943	0.461091
B*08-B*35	10	12.7778	1.11111	1.27778	-0.166667		B*51-B*55	8.09249	1.44509	0.578035	0.116943	0.461091
B*18-B*35	13.8889	12.7778	1.11111	1.77469	-0.66358		B*40-B*40	3.46821	3.46821	0.578035	0.120285	0.45775
B*18-B*18	13.8889	13.8889	1.11111	1.92901	-0.817901		B*07-B*49	6.06936	2.02312	0.578035	0.122791	0.455244
							B*38-B*49	6.35838	2.02312	0.578035	0.128638	0.449397
							B*13-B*52	5.78035	2.31214	0.578035	0.13365	0.444385
							B*35-B*48	16.185	0.867052	0.578035	0.140332	0.437703
							B*35-B*57	16.185	0.867052	0.578035	0.140332	0.437703
							B*35-B*58	16.185	0.867052	0.578035	0.140332	0.437703
							B*08-B*14	9.82659	1.44509	0.578035	0.142003	0.436032
							B*18-B*55	10.9827	1.44509	0.578035	0.158709	0.419326
							B*44-B*49	8.09249	2.02312	0.578035	0.163721	0.414314
							B*44-B*52	8.09249	2.31214	0.578035	0.187109	0.390925
							B*39-B*51	2.60116	8.09249	0.578035	0.210498	0.367537
							B*41-B*44	2.60116	8.09249	0.578035	0.210498	0.367537
							B*13-B*15	5.78035	3.75723	0.578035	0.217181	0.360854
							B*15-B*38	3.75723	6.35838	0.578035	0.238899	0.339136
							B*18-B*47	10.9827	2.31214	0.578035	0.253934	0.3241
							B*08-B*39	9.82659	2.60116	0.578035	0.255605	0.32243
							B*08-B*41	9.82659	2.60116	0.578035	0.255605	0.32243
							B*40-B*51	3.46821	8.09249	0.578035	0.280664	0.29737
							B*18-B*41	10.9827	2.60116	0.578035	0.285676	0.292359
							B*35-B*49	16.185	2.02312	0.578035	0.327442	0.250593
							B*07-B*13	6.06936	5.78035	0.578035	0.35083	0.227204
							B*13-B*38	5.78035	6.35838	0.578035	0.367537	0.210498
							B*08-B*15	9.82659	3.75723	0.578035	0.369207	0.208828
							B*18-B*40	10.9827	3.46821	0.578035	0.380901	0.197133
							B*07-B*38	6.06936	6.35838	0.578035	0.385913	0.192121
							B*38-B*38	6.35838	6.35838	0.578035	0.40429	0.173745
							B*15-B*18	3.75723	10.9827	0.578035	0.412643	0.165391
							B*13-B*44	5.78035	8.09249	0.578035	0.467774	0.110261
							B*07-B*51	6.06936	8.09249	0.578035	0.491162	0.0868723
							B*08-B*13	9.82659	5.78035	0.578035	0.568011	0.0100237
							B*51-B*51	8.09249	8.09249	0.578035	0.654883	-0.0768485
							B*35-B*38	16.185	6.35838	0.578035	1.0291	-0.451068
							B*18-B*18	10.9827	10.9827	0.578035	1.20619	-0.628153

## Sheet: Table S6
Table S6. HLA-B haplotypes and D values for SpA patients stratified by inflammation (elevated CRP or ESR)
Elevated CRP or ESR (n = 78)							Normal CRPand ESR (n = 185)
HLA-A haplotype	Allele_1 frequency (%)	Allele_2 frequency (%)	Observed frequency (%)	Theoretical frequency (%)	D		HLA-A haplotype	Allele_1 frequency (%)	Allele_2 frequency (%)	Observed frequency (%)	Theoretical frequency (%)	D
B*35-B*51	18.5897	9.61538	5.12821	1.78748	3.34073		B*08-B*18	10	11.8919	4.32432	1.18919	3.13514
B*13-B*35	5.76923	18.5897	3.84615	1.07249	2.77367		B*07-B*35	7.02703	13.5135	3.24324	0.949598	2.29364
B*08-B*18	9.61538	12.1795	3.84615	1.1711	2.67505		B*15-B*35	3.78378	13.5135	2.7027	0.511322	2.19138
B*18-B*51	12.1795	9.61538	3.84615	1.1711	2.67505		B*13-B*35	5.13514	13.5135	2.7027	0.693937	2.00877
B*35-B*44	18.5897	6.41026	3.84615	1.19165	2.6545		B*35-B*44	13.5135	8.37838	2.7027	1.13221	1.57049
B*18-B*41	12.1795	1.92308	2.5641	0.234221	2.32988		B*07-B*44	7.02703	8.37838	2.16216	0.588751	1.57341
B*35-B*53	18.5897	1.28205	2.5641	0.23833	2.32577		B*18-B*38	11.8919	5.67568	2.16216	0.674945	1.48722
B*40-B*44	3.84615	6.41026	2.5641	0.246548	2.31755		B*08-B*51	10	6.75676	2.16216	0.675676	1.48649
B*07-B*38	7.05128	3.84615	2.5641	0.271203	2.2929		B*07-B*08	7.02703	10	2.16216	0.702703	1.45946
B*35-B*49	18.5897	1.92308	2.5641	0.357495	2.20661		B*18-B*51	11.8919	6.75676	2.16216	0.803506	1.35866
B*18-B*39	12.1795	3.20513	2.5641	0.390368	2.17373		B*18-B*44	11.8919	8.37838	2.16216	0.996348	1.16581
B*15-B*35	3.20513	18.5897	2.5641	0.595825	1.96828		B*18-B*35	11.8919	13.5135	2.16216	1.60701	0.55515
B*44-B*51	6.41026	9.61538	2.5641	0.616371	1.94773		B*08-B*49	10	2.16216	1.62162	0.216216	1.40541
B*13-B*18	5.76923	12.1795	2.5641	0.702663	1.86144		B*44-B*47	8.37838	2.7027	1.62162	0.226443	1.39518
B*35-B*40	18.5897	3.84615	2.5641	0.71499	1.84911		B*08-B*41	10	2.7027	1.62162	0.27027	1.35135
B*07-B*18	7.05128	12.1795	2.5641	0.85881	1.70529		B*38-B*51	5.67568	6.75676	1.62162	0.383492	1.23813
B*08-B*08	9.61538	9.61538	2.5641	0.924556	1.63955		B*35-B*52	13.5135	3.51351	1.62162	0.474799	1.14682
B*07-B*35	7.05128	18.5897	2.5641	1.31082	1.25329		B*38-B*44	5.67568	8.37838	1.62162	0.47553	1.14609
B*35-B*35	18.5897	18.5897	2.5641	3.45579	-0.891683		B*44-B*51	8.37838	6.75676	1.62162	0.566107	1.05551
B*13-B*37	5.76923	0.641026	1.28205	0.0369822	1.24507		B*13-B*18	5.13514	11.8919	1.62162	0.610665	1.01096
B*13-B*55	5.76923	0.641026	1.28205	0.0369822	1.24507		B*07-B*18	7.02703	11.8919	1.62162	0.835646	0.785975
B*15-B*48	3.20513	1.28205	1.28205	0.0410914	1.24096		B*08-B*35	10	13.5135	1.62162	1.35135	0.27027
B*14-B*57	2.5641	1.92308	1.28205	0.0493097	1.23274		B*15-B*50	3.78378	1.35135	1.08108	0.0511322	1.02995
B*14-B*50	2.5641	2.5641	1.28205	0.0657462	1.21631		B*15-B*41	3.78378	2.7027	1.08108	0.102264	0.978817
B*38-B*41	3.84615	1.92308	1.28205	0.0739645	1.20809		B*38-B*47	5.67568	2.7027	1.08108	0.153397	0.927684
B*18-B*58	12.1795	0.641026	1.28205	0.0780736	1.20398		B*44-B*57	8.37838	1.89189	1.08108	0.15851	0.922571
B*40-B*50	3.84615	2.5641	1.28205	0.0986193	1.18343		B*35-B*56	13.5135	1.35135	1.08108	0.182615	0.898466
B*15-B*39	3.20513	3.20513	1.28205	0.102728	1.17932		B*47-B*51	2.7027	6.75676	1.08108	0.182615	0.898466
B*38-B*39	3.84615	3.20513	1.28205	0.123274	1.15878		B*13-B*40	5.13514	3.78378	1.08108	0.194302	0.886779
B*44-B*49	6.41026	1.92308	1.28205	0.123274	1.15878		B*18-B*39	11.8919	1.89189	1.08108	0.224982	0.856099
B*18-B*47	12.1795	1.28205	1.28205	0.156147	1.1259		B*18-B*49	11.8919	2.16216	1.08108	0.257122	0.823959
B*08-B*57	9.61538	1.92308	1.28205	0.184911	1.09714		B*07-B*40	7.02703	3.78378	1.08108	0.265888	0.815194
B*07-B*39	7.05128	3.20513	1.28205	0.226003	1.05605		B*35-B*41	13.5135	2.7027	1.08108	0.36523	0.715851
B*18-B*57	12.1795	1.92308	1.28205	0.234221	1.04783		B*35-B*40	13.5135	3.78378	1.08108	0.511322	0.569759
B*35-B*47	18.5897	1.28205	1.28205	0.23833	1.04372		B*08-B*44	10	8.37838	1.08108	0.837838	0.243243
B*35-B*48	18.5897	1.28205	1.28205	0.23833	1.04372		B*35-B*51	13.5135	6.75676	1.08108	0.913075	0.168006
B*08-B*14	9.61538	2.5641	1.28205	0.246548	1.0355		B*08-B*08	10	10	1.08108	1	0.0810811
B*14-B*51	2.5641	9.61538	1.28205	0.246548	1.0355		B*18-B*18	11.8919	11.8919	1.08108	1.41417	-0.33309
B*50-B*51	2.5641	9.61538	1.28205	0.246548	1.0355		B*35-B*35	13.5135	13.5135	1.08108	1.82615	-0.745069
B*08-B*15	9.61538	3.20513	1.28205	0.308185	0.973866		B*56-B*58	1.35135	1.08108	0.540541	0.0146092	0.525931
B*18-B*50	12.1795	2.5641	1.28205	0.312295	0.969757		B*37-B*49	0.810811	2.16216	0.540541	0.017531	0.523009
B*08-B*38	9.61538	3.84615	1.28205	0.369822	0.912229		B*48-B*51	0.27027	6.75676	0.540541	0.0182615	0.522279
B*40-B*51	3.84615	9.61538	1.28205	0.369822	0.912229		B*52-B*53	3.51351	0.540541	0.540541	0.018992	0.521549
B*07-B*13	7.05128	5.76923	1.28205	0.406805	0.875247		B*37-B*41	0.810811	2.7027	0.540541	0.0219138	0.518627
B*07-B*44	7.05128	6.41026	1.28205	0.452005	0.830046		B*14-B*39	1.62162	1.89189	0.540541	0.0306793	0.509861
B*08-B*13	9.61538	5.76923	1.28205	0.554734	0.727318		B*57-B*57	1.89189	1.89189	0.540541	0.0357925	0.504748
B*08-B*44	9.61538	6.41026	1.28205	0.616371	0.66568		B*07-B*54	7.02703	0.540541	0.540541	0.0379839	0.502557
B*07-B*08	7.05128	9.61538	1.28205	0.678008	0.604043		B*40-B*50	3.78378	1.35135	0.540541	0.0511322	0.489408
B*07-B*51	7.05128	9.61538	1.28205	0.678008	0.604043		B*40-B*56	3.78378	1.35135	0.540541	0.0511322	0.489408
B*35-B*38	18.5897	3.84615	1.28205	0.71499	0.567061		B*37-B*51	0.810811	6.75676	0.540541	0.0547845	0.485756
B*51-B*51	9.61538	9.61538	1.28205	0.924556	0.357495		B*13-B*58	5.13514	1.08108	0.540541	0.055515	0.485026
B*08-B*35	9.61538	18.5897	1.28205	1.78748	-0.505424		B*14-B*52	1.62162	3.51351	0.540541	0.0569759	0.483565
B*18-B*35	12.1795	18.5897	1.28205	2.26414	-0.982084		B*40-B*55	3.78378	1.62162	0.540541	0.0613587	0.479182
							B*18-B*54	11.8919	0.540541	0.540541	0.0642805	0.47626
							B*39-B*52	1.89189	3.51351	0.540541	0.0664719	0.474069
							B*39-B*40	1.89189	3.78378	0.540541	0.0715851	0.468955
							B*35-B*53	13.5135	0.540541	0.540541	0.073046	0.467495
							B*07-B*58	7.02703	1.08108	0.540541	0.0759679	0.464573
							B*13-B*14	5.13514	1.62162	0.540541	0.0832725	0.457268
							B*13-B*55	5.13514	1.62162	0.540541	0.0832725	0.457268
							B*51-B*56	6.75676	1.35135	0.540541	0.0913075	0.449233
							B*14-B*38	1.62162	5.67568	0.540541	0.092038	0.448503
							B*47-B*52	2.7027	3.51351	0.540541	0.0949598	0.445581
							B*13-B*57	5.13514	1.89189	0.540541	0.0971512	0.443389
							B*51-B*55	6.75676	1.62162	0.540541	0.109569	0.430972
							B*07-B*14	7.02703	1.62162	0.540541	0.113952	0.426589
							B*07-B*55	7.02703	1.62162	0.540541	0.113952	0.426589
							B*38-B*49	5.67568	2.16216	0.540541	0.122717	0.417823
							B*52-B*52	3.51351	3.51351	0.540541	0.123448	0.417093
							B*39-B*51	1.89189	6.75676	0.540541	0.127831	0.41271
							B*08-B*50	10	1.35135	0.540541	0.135135	0.405405
							B*44-B*55	8.37838	1.62162	0.540541	0.135866	0.404675
							B*40-B*40	3.78378	3.78378	0.540541	0.14317	0.39737
							B*35-B*58	13.5135	1.08108	0.540541	0.146092	0.394449
							B*07-B*49	7.02703	2.16216	0.540541	0.151936	0.388605
							B*38-B*41	5.67568	2.7027	0.540541	0.153397	0.387144
							B*13-B*52	5.13514	3.51351	0.540541	0.180424	0.360117
							B*35-B*50	13.5135	1.35135	0.540541	0.182615	0.357925
							B*08-B*39	10	1.89189	0.540541	0.189189	0.351351
							B*18-B*55	11.8919	1.62162	0.540541	0.192841	0.347699
							B*13-B*15	5.13514	3.78378	0.540541	0.194302	0.346238
							B*15-B*38	3.78378	5.67568	0.540541	0.214755	0.325785
							B*14-B*35	1.62162	13.5135	0.540541	0.219138	0.321402
							B*18-B*57	11.8919	1.89189	0.540541	0.224982	0.315559
							B*41-B*44	2.7027	8.37838	0.540541	0.226443	0.314098
							B*07-B*52	7.02703	3.51351	0.540541	0.246896	0.293645
							B*35-B*57	13.5135	1.89189	0.540541	0.255661	0.284879
							B*07-B*15	7.02703	3.78378	0.540541	0.265888	0.274653
							B*13-B*38	5.13514	5.67568	0.540541	0.291454	0.249087
							B*44-B*52	8.37838	3.51351	0.540541	0.294375	0.246165
							B*40-B*44	3.78378	8.37838	0.540541	0.31702	0.223521
							B*18-B*47	11.8919	2.7027	0.540541	0.321402	0.219138
							B*38-B*38	5.67568	5.67568	0.540541	0.322133	0.218408
							B*08-B*52	10	3.51351	0.540541	0.351351	0.189189
							B*35-B*47	13.5135	2.7027	0.540541	0.36523	0.17531
							B*08-B*15	10	3.78378	0.540541	0.378378	0.162162
							B*13-B*44	5.13514	8.37838	0.540541	0.430241	0.110299
							B*15-B*18	3.78378	11.8919	0.540541	0.449963	0.0905771
							B*18-B*40	11.8919	3.78378	0.540541	0.449963	0.0905771
							B*51-B*51	6.75676	6.75676	0.540541	0.456538	0.0840029
							B*08-B*13	10	5.13514	0.540541	0.513514	0.027027
							B*08-B*38	10	5.67568	0.540541	0.567568	-0.027027
							B*35-B*38	13.5135	5.67568	0.540541	0.766983	-0.226443

## Sheet: Table S7
Table S7. List of peptides reported in Molecular and Cellular Proteomics (2025) and exceeding for HLA-B*27 IC50 values below 5000 nM
List_1 of peptides (IC50 for HLA-B*27:05 < 5000 nM)
	B*27	B*07	B*08	B*18	B*35	B*40	B*51	B*54	B*57	Low resolution
Peptide sequence	B*27:05	B*07:02	B*08:01	B*18:01	B*35:01	B*40:01	B*51:01	B*54:01	B*57:01	High resolution
RRLQIWYRR	0.553905	20595	57102	64392.5	792999	14363.7	1000000	1000000	5865.26
RRWLRPELL	0.879606	5739.43	945.847	88427.2	15682.5	3741.14	1000000	1000000	18262.4
RRWGDSVLL	1.41465	8563.54	96776.8	7989.22	5508.37	1577.29	1000000	1000000	26361
RRYNIKLWK	1.79103	80546.2	27317.1	502141	1000000	29402.7	1000000	1000000	105607
RRYNIKLWK	1.79103	80546.2	27317.1	502141	1000000	29402.7	1000000	1000000	105607
KRWQAIYKQ	1.8885	51616.8	271282	11790.2	43986.5	48330.2	1000000	1000000	1000000
RRWLGSAGL	2.0209	2724.94	46602.9	43868.6	8559.22	3741.12	1000000	1000000	40423.3
RRWLGSAGL	2.0209	2724.94	46602.9	43868.6	8559.22	3741.12	1000000	1000000	40423.3
RRWEQELNA	2.10869	5437.31	47553	4725.9	1225.94	10126.7	1000000	1000000	16763
RRWEQELNA	2.10869	5437.31	47553	4725.9	1225.94	10126.7	1000000	1000000	16763
RRLAEALPK	2.18384	27560.6	37027.9	105822	155665	5841.23	1000000	1000000	26846.4
GRWRGWYTY	2.19157	106897	516355	5459.67	631.969	7295.47	1000000	1000000	4672
GRWREILSH	2.24346	104659	18751.1	176540	39686.5	11320.2	1000000	1000000	17260.6
MRWRTILLQ	2.36984	87504.3	6346.5	3215.31	3277.51	21473.5	1000000	1000000	1000000
GRWRDILSH	2.72928	72592.8	15907.5	87119.2	25911.2	7655.31	1000000	1000000	29538.5
RRYAHVVLR	2.84783	13500.3	7994	92817.7	227232	7152.52	1000000	1000000	35321.8
RRLGLALGL	2.96745	19565.4	15351.3	6771.41	81020.4	915.966	1000000	1000000	74550.4
RRLRDLLTR	3.14932	45936.9	12233	56725.1	268662	12194	1000000	1000000	36500.3
RRALLLLLL	3.31472	2099.51	1700.13	28155.9	18730.7	1026.04	1000000	1000000	65724.1
GRWKDILTH	3.56887	127395	52316.3	53373.7	10101.6	6367.27	1000000	1000000	16822.9
RRLLLLLTL	3.64288	5213.69	621.412	9416.45	12552.8	781.429	1000000	1000000	40469.9
KRWQSPVTK	3.76564	73358.8	644376	84792.4	17615.1	57378.6	1000000	1000000	1634.23
RRWKAGLYG	3.87545	26870.9	43357.1	26793.2	10217	11052.2	1000000	1000000	1000000
RRLLLLPLL	3.90259	9827.35	2082.27	8125.63	42764.2	489.219	1000000	1000000	86011.4
RRQLLLQKL	3.91495	4950.86	3915.1	54815	98040.3	2718.19	1000000	1000000	69158.9
RRLNSPIGR	3.94539	165385	205209	144979	611005	41934.4	1000000	1000000	40783.2
VRWLRPVHR	4.22132	106905	19052.8	53071.5	216507	51728.9	1000000	1000000	8111.88
RRQGEVVQR	4.23661	36483.2	484390	23331.8	1000000	22684.1	1000000	1000000	10765.9
RRWLPAGDA	4.30434	3061.65	132769	15759.4	33070.8	4960.93	1000000	618633	29993
RRWLPAGDA	4.30434	3061.65	132769	15759.4	33070.8	4960.93	1000000	618633	29993
RRYNQRISL	4.34715	1114.53	1116.39	58791.9	16494.2	11495.8	1000000	1000000	51538.9
RRYNGGVGR	4.38871	61556.9	448405	180443	380285	35753.9	1000000	1000000	58849
RRQNTFLVL	4.40933	2030.86	511.88	43430.9	8052.02	6858.25	1000000	1000000	77080.1
KRWEGGYER	4.57235	145619	1000000	8000.02	15479.3	74034.3	1000000	1000000	5174.65
KRWGPNYNL	4.76992	27398.9	96981.4	3166.06	24989.3	14325.6	1000000	1000000	10091
KRWGPNYNL	4.76992	27398.9	96981.4	3166.06	24989.3	14325.6	1000000	1000000	10091
KRWLYQRPQ	4.88469	9149.63	50493.7	94850.7	72384.2	59238.9	1000000	1000000	1000000
RRHLGSTPR	4.96598	14439	37146.8	122063	134415	15717.2	1000000	1000000	105598
RRLPTVLLK	5.14284	62312	99037.4	17232	437842	10322.3	1000000	1000000	10617.3
TRWNKIVLK	5.2494	188298	15158.3	111235	53221.5	37200.5	1000000	1000000	48686.4
RRAALGLLP	5.5097	7460.35	37577.5	50949.8	61234.6	1041.45	1000000	1000000	37731.3
RRFLKLLRF	5.64389	19595.5	578.931	10254.8	47044.4	6562.86	1000000	1000000	9377.7
RRWFIQQEM	5.76053	2363.44	10923.6	24087.8	95.7712	21992.4	1000000	1000000	6432.27
RRRGQPLLA	5.91518	777.736	7633	18745.2	97924.7	12580.9	1000000	1000000	22736.3
QRWLTVERK	6.10355	83604.9	186773	26599.1	19774	13817.5	1000000	1000000	17024.8
RRNGPLPLK	6.13433	87208.8	550155	5283.26	1000000	12143.1	1000000	1000000	51886.5
RRTGVIHEK	6.14616	131424	266295	57936.6	1000000	33911.4	1000000	1000000	3071.21
RRLGLAQKL	6.39014	17873	16483.1	8924.45	41194	1564.51	1000000	1000000	51708.8
GRWEQAHKL	6.39726	35309.4	79764.1	7713.35	2463.05	2965.51	663686	1000000	10706.5
RRWLKDQEL	6.45144	9229.73	3294.83	63447.4	3723.04	5314.85	1000000	1000000	5829.58
RRWLKDQEL	6.45144	9229.73	3294.83	63447.4	3723.04	5314.85	1000000	1000000	5829.58
RRWLKDQEL	6.45144	9229.73	3294.83	63447.4	3723.04	5314.85	1000000	1000000	5829.58
RRHRMHEQQ	6.50225	53616.6	4213.18	146147	1000000	48189.5	1000000	1000000	1000000
RRQYKPLSL	6.50434	2354.36	48.4422	424915	554602	12506	1000000	1000000	40950.3
RRFYRQLLL	6.51627	6879.43	435.592	185513	59370.9	4439.04	1000000	1000000	59891.2
RRYPQVVTR	6.56281	42474.2	200274	25539.7	108353	16670.8	1000000	1000000	6219.49
RRRYWALGL	6.61703	1688.64	2028.88	60970.2	117362	3642.14	1000000	1000000	94370.9
RRFAFPLSL	6.81733	4010.58	449.647	24951.9	16520.4	3263.46	1000000	1000000	10015.5
LRWAPDGRH	6.87214	29453	537763	96390.7	936.74	36882.8	1000000	1000000	5467.57
KRQNRILLL	6.91505	7928.05	560.042	459504	122356	19279.5	1000000	1000000	39171.8
RRDVLPLGK	6.95217	423247	436354	207357	1000000	15647.9	1000000	1000000	24472.5
KRWEEKEER	7.12667	241034	279930	107917	40776.3	103140	1000000	1000000	3385.4
RRLDLPIER	7.12863	204499	229233	15511.4	955249	10203.9	1000000	1000000	28233
RRNNKLIFK	7.26097	115276	7108.26	58500.1	1000000	42854.5	1000000	1000000	89175.6
RRYYKPGLL	7.30248	18667.4	777.565	390731	1000000	9736.71	1000000	1000000	34252.9
RRYYKPGLL	7.30248	18667.4	777.565	390731	1000000	9736.71	1000000	1000000	34252.9
RRFKEFLRQ	7.30837	83534.4	3914.27	158329	887389	22827.1	1000000	1000000	1000000
RRNGLFEKL	7.38191	18751.3	1543.27	3911.11	67933.2	1878.14	1000000	1000000	84672.5
RRWDEKAVD	7.45118	21329.8	72323.4	1000000	59498.6	10814.3	1000000	1000000	1000000
GRWQYPLIY	7.57182	87621.7	33230.7	2867.36	467.976	4119.12	1000000	1000000	4047.69
RRLGVQPSK	7.64808	29995.9	98516	33328.4	1000000	25423.5	1000000	1000000	33652.9
KRWAASPKS	7.65816	116749	879969	115478	3487.31	12846.4	1000000	1000000	5929.15
KRWAASPKS	7.65816	116749	879969	115478	3487.31	12846.4	1000000	1000000	5929.15
RRLEELLRQ	7.71528	53741.9	30459.1	79147.2	594174	22770	1000000	1000000	1000000
RRFEERQKR	7.78359	51957.4	194253	81010.8	595299	55554.2	1000000	1000000	18542.5
RRFEERQKR	7.78359	51957.4	194253	81010.8	595299	55554.2	1000000	1000000	18542.5
RRHALIVQG	7.90225	44995.4	5427.29	123263	457723	4687.74	1000000	1000000	1000000
RRLGVYPTK	7.95147	235799	599012	10576.4	1000000	11359	1000000	1000000	13155.5
RRIIRILNL	7.96753	3065.93	62.3667	41253.1	478154	3916.54	1000000	1000000	23863.4
GRWVQKKFQ	8.10239	398624	99729.3	56269.2	230400	26973.4	1000000	1000000	1000000
RRYNIIPVL	8.13001	7795.39	1294.44	44077	25925.8	3582.55	1000000	1000000	69772.7
RRVNTTQKR	8.17399	29836.4	215331	63284.2	14576	28108.5	1000000	1000000	22393
RRFTTSVVR	8.23277	16395.9	64129.5	35788.4	20977.5	16165.2	1000000	1000000	20540.7
RRLALFPGV	8.25139	40167.2	3497.04	11977.1	221624	2291.86	1000000	1000000	56882.6
RRLALFPGV	8.25139	40167.2	3497.04	11977.1	221624	2291.86	1000000	1000000	56882.6
RRLALFPGV	8.25139	40167.2	3497.04	11977.1	221624	2291.86	1000000	1000000	56882.6
SRMINKYKR	8.37739	87403.4	1398.25	61562.4	1000000	63863.4	1000000	1000000	66515.2
GRWSGTLNL	8.40759	8083.57	12086.4	25067	4554.74	2771.74	1000000	1000000	21931.7
GRQEIFLQR	8.43725	154553	24041.9	105400	1000000	55612.5	1000000	1000000	22082.9
RRQIFSQKL	8.47185	3320.35	5445.32	118691	39162.7	22460.7	1000000	1000000	26242.8
RRTRLILFV	8.53703	40627.9	3280.06	47808.5	773408	6492.96	1000000	1000000	33809.8
GRTGALHLR	8.59068	234309	727799	37223.3	712441	11881	1000000	1000000	8333.82
RRWDDSQKY	8.60746	80820.9	1000000	7536.77	534.368	23621.3	1000000	1000000	9328.84
RRDYLHYIR	8.68133	206097	7648.39	13793.3	734484	1983.24	1000000	1000000	29681.9
RRDYLHYIR	8.68133	206097	7648.39	13793.3	734484	1983.24	1000000	1000000	29681.9
RRYGELTKL	8.7647	17716.5	16765.8	15071.2	90821	4799.04	1000000	1000000	41974.9
KRWEGLVHI	8.77658	16736	31468.1	21986.6	11364.6	17928	31899.4	582812	3119.07
KRLASSVLR	8.82211	126605	167264	187461	94808.2	16433.1	1000000	1000000	7437.12
RRNVNLLEK	8.85821	48920.2	48427.9	23290.7	397865	10490	1000000	1000000	18139.2
RRHIVAAGF	8.93102	9806.33	50541.1	20760.6	75006.7	13883.3	1000000	1000000	9206
GRYIPPHLR	9.02695	198623	224207	85099.7	1000000	39599.9	1000000	1000000	4408.14
RRYSEFELL	9.06912	6142.63	1149.2	103143	42830.7	5440.81	1000000	1000000	11932.8
GRHSWAVLH	9.1058	164905	317611	63442.2	71753.9	3812.66	1000000	1000000	43660
RRSWKILLF	9.15976	17759.8	2959.76	6089.07	61057	5313.56	1000000	1000000	9474.75
GRWEAAEGL	9.19694	24032.5	145404	21563	2902.18	2201.71	1000000	1000000	19317.8
GRWEAAEGL	9.19694	24032.5	145404	21563	2902.18	2201.71	1000000	1000000	19317.8
ARWLGTLDK	9.28575	130989	345886	77787.8	151325	14505.6	1000000	1000000	58049.3
ARWLGTLDK	9.28575	130989	345886	77787.8	151325	14505.6	1000000	1000000	58049.3
ARWLGTLDK	9.28575	130989	345886	77787.8	151325	14505.6	1000000	1000000	58049.3
RRYPQIYTT	9.29253	53056.3	62207.7	7932.53	101237	8088.77	1000000	1000000	6517.43
SRWEKVVQR	9.29781	54143	6503.5	12810.6	294293	38034.3	1000000	1000000	9874.53
SRWEKVVQR	9.29781	54143	6503.5	12810.6	294293	38034.3	1000000	1000000	9874.53
RRFPPYYMR	9.309	72297	502510	8933.43	532806	32164.6	1000000	1000000	5874.82
RRQPEAVHL	9.35731	7094.59	32057.8	142046	224675	2898.12	1000000	1000000	10887.7
GRWDQQYVI	9.37936	11996.4	78055.9	4450.14	1149.36	6559.06	102591	1000000	20304
GRLMQEVNR	9.38122	182257	39115.4	47900.1	137419	22779.1	1000000	1000000	28584.5
RRAMELLKV	9.39278	4410.83	3091.13	82204.1	65562.1	27740.3	1000000	1000000	28954.6
RRYGDFFIR	9.4369	111837	38405.4	8141.35	360479	3883.93	1000000	1000000	19865.5
RRLNFVRLL	9.5461	2554.47	1072.03	16241.4	26633.1	4277.58	1000000	1000000	60402.6
SRWGPLIGL	9.61926	23005.7	46457.4	3035.89	52299.8	6627.18	1000000	1000000	47043.7
RRLLQQEEK	9.6754	52793.9	49366	60354.5	153248	18638.3	1000000	1000000	16473.7
SRAELRLLR	9.78163	14958.6	12796.7	37648.2	134039	19219.2	1000000	1000000	127834
GRLRVIVGR	9.79398	350588	84293	184614	1000000	14802.7	1000000	1000000	27776.3
FRWQQIEKI	9.88721	6181.5	2392.63	19084.1	349.837	24931	41958	1000000	13974.8
DRWLLAEML	9.93792	13219.4	10109.9	707.688	600.617	2310.42	1000000	1000000	48257.1
RRSGLILTI	10.0088	10156.4	8605.74	11450.3	41143.5	4870.53	1000000	1000000	10558.8
KRYGKILMH	10.0983	98002.5	18003.3	250531	653813	86921.8	1000000	1000000	11699.3
RRMEELHNQ	10.1556	63351.3	14288.7	64837.6	721781	34609.1	1000000	1000000	1000000
GRYVQQLQR	10.2673	120146	290946	173802	520622	24141.7	1000000	1000000	5244.1
ARQDLRSLR	10.3473	29019.6	167283	124590	1000000	24226.5	1000000	1000000	358131
KRYQVKFRR	10.3906	91272.5	300220	854070	1000000	153071	1000000	1000000	1509.15
RRQGVQVQV	10.5345	5806.95	165196	31099.3	1000000	28648.1	1000000	1000000	9384.14
RRFTMKTVL	10.5619	2468.79	819.378	12096.8	2052.25	8225.04	1000000	1000000	54721
KRHKWSVLK	10.6634	317171	140942	153893	784133	37734.6	1000000	1000000	17097.6
RRMWATQGL	10.6751	5422.66	16141.6	48821.1	35824.8	2641.86	1000000	1000000	20439.9
SRQGVFVKR	10.6895	124305	27681.1	36143.2	1000000	44231.3	1000000	1000000	103825
RRILPKPTR	10.7042	30769.6	77471.2	20772.2	1000000	11640	1000000	1000000	33298.2
ARWLVRPKE	10.7331	33451.6	84341.3	1000000	239444	16074	1000000	1000000	1000000
RRRDLLLGF	10.7353	3443.29	5447.9	3850.8	36712.2	6371.25	1000000	1000000	31167.6
RRHPASYLV	10.7627	17953.2	46296.4	21285.4	89475.8	10544.3	1000000	1000000	16192.1
RRFGDKLNF	10.8091	47032.8	20038.9	1276.18	34455.7	7260.28	1000000	1000000	20762.1
RRFGDKLNF	10.8091	47032.8	20038.9	1276.18	34455.7	7260.28	1000000	1000000	20762.1
RRHIAVLQA	10.909	1194.74	3932.32	11770.5	111820	6494	1000000	958257	5539.91
RRLNPNASR	10.9974	7830.66	15279.6	85934.2	388712	54980.7	1000000	1000000	64931.2
RRLSELLRY	11.0276	31740.7	18879.8	15548.3	11980.7	16366.5	1000000	1000000	4291.57
SRWEQEQIR	11.1801	103970	73678	7961.45	2490.65	10919.4	1000000	1000000	9236.03
RRFKWAIEL	11.2075	23006.1	13790.1	5988.06	28912.8	1964.41	1000000	1000000	29962.2
RRFQTIPLY	11.2387	55599.6	178056	4137.55	7413.29	10937.4	1000000	1000000	7333.77
SRNGAPLLR	11.2906	162510	126945	7116.29	900102	12764.6	1000000	1000000	22899.8
SRYQTLYAR	11.4142	10913.8	7410.52	23349.5	16966	44384.9	1000000	1000000	38638.6
GRHMGIGKR	11.4161	212417	45263.1	353512	1000000	31808.5	1000000	1000000	128189
SRHRLLLLL	11.4373	22387.1	184.272	62159.5	76873.9	1555.51	1000000	1000000	158174
RRVFGLLER	11.453	28043.3	30751.1	11627.7	53932.9	6880.52	1000000	1000000	46934.7
GRVNLNVLR	11.461	157977	259440	40498.9	53828.7	2309.85	1000000	1000000	88197.8
RRFIVVEGL	11.506	7165.27	5266.21	31962.7	121231	4625.42	1000000	1000000	6798.9
QRWREAVTA	11.5149	10368.1	93758.3	17916.1	337.624	5100.02	1000000	559786	26441.5
RRVNQAIWL	11.5322	3141.4	79477.9	14907.3	4830.4	1014.51	1000000	1000000	66690.4
GRVRLLLSK	11.5875	53046.6	5904.33	35470.3	159298	3468.46	1000000	1000000	60956.2
RRFEYKYSF	11.6632	16734.6	965.348	898.054	4476.45	23413.6	1000000	1000000	11692.7
RRHSIPTGL	11.73	9946.97	4591.06	93832.1	174245	7531.89	1000000	1000000	15138.1
GRQIKPYTL	11.7954	12305.6	655.568	102110	177978	12768.9	1000000	1000000	19848.8
GRWQEPFQL	11.8033	20387.5	109207	41242.3	40080.2	6030.37	1000000	1000000	524.018
RRRLNQLLL	11.8547	261.897	1620.34	98768.5	188368	4913.83	1000000	1000000	95917.7
RRNGTLPWL	11.9284	6804.62	42796.9	2947.98	180961	1067.05	1000000	1000000	45714.1
ARWLALGSL	11.9954	2781.65	5107.69	9220.33	15663.1	2663.02	1000000	1000000	32919.6
ARWLALGSL	11.9954	2781.65	5107.69	9220.33	15663.1	2663.02	1000000	1000000	32919.6
RRFQDAVRL	12.2904	3355	18923.2	34385.1	17869.5	1444.95	1000000	1000000	17924.4
KRWLQPDKV	12.3525	103208	288249	29996.9	55501.4	29920.2	175480	1000000	3110.43
KRWLQPDKV	12.3525	103208	288249	29996.9	55501.4	29920.2	175480	1000000	3110.43
YRWKGHERL	12.3771	14524	761.308	28425.4	4294.12	3718.79	1000000	1000000	9364.1
GRYLRRELL	12.3794	5659.08	326.676	214570	178257	3273.8	1000000	1000000	90498.4
RRTGIPISM	12.4196	2897.71	10901.7	27184.6	7418.22	27847.2	1000000	1000000	7133.48
GRLDQLLRH	12.4301	201909	72818.3	79168.4	80043.7	8620.06	1000000	1000000	23609.5
RRNLAFHTL	12.44	3893.19	1513.79	3837.73	14081.8	2005.26	1000000	1000000	8999.28
RRIEIQPKH	12.5359	89386.2	246612	31396.2	153617	16451.8	1000000	1000000	51025.7
RRNTILRQA	12.5838	664.303	1998.84	20375.1	130880	13702.5	1000000	352696	9468.2
RRIKEIVKK	12.6022	108974	30020.1	50692.8	1000000	10845.7	1000000	1000000	19027
RRIKEIVKK	12.6022	108974	30020.1	50692.8	1000000	10845.7	1000000	1000000	19027
GRWYAGRQL	12.685	4959.01	23548.2	49121.5	49701	4356.11	1000000	1000000	4963.94
RRLEVKPHA	12.7007	6770.08	6954.63	30119.2	163069	10476.4	1000000	1000000	21073.8
KRAALQALK	12.8088	19240.9	373647	382012	140635	26941.4	1000000	1000000	19700.1
GRTDLLRLR	12.8693	124372	232603	193580	946644	7912.31	1000000	1000000	44677
RRVPVPTSH	12.8707	12045.3	80794.5	36930.4	13811.6	17332.6	1000000	1000000	3975.08
RRDREERLR	12.8784	137636	434585	673202	1000000	43667.6	1000000	1000000	37581.4
RRLAIFKDL	12.9032	21587.6	222.813	93804.2	366029	4858.84	1000000	1000000	34094.7
RRLAVLPYE	12.9461	48933.7	14418.6	1000000	450049	6017.88	1000000	1000000	1000000
SRLGLPLLL	13.0131	41497.5	1758.81	5286.94	83896.2	1511.3	1000000	1000000	49548.1
RRSAVPPGA	13.0893	7320.78	101263	92030	66462.5	8241.58	1000000	1000000	3616.76
RRSAVPPGA	13.0893	7320.78	101263	92030	66462.5	8241.58	1000000	1000000	3616.76
GRWRSEWKF	13.1095	255384	183665	1681.58	2680.35	3662.49	1000000	1000000	6257.63
RRIKLLGIL	13.1883	4837.07	294.508	4786.53	90972.9	260.221	1000000	1000000	34144.8
RRIKLLGIL	13.1883	4837.07	294.508	4786.53	90972.9	260.221	1000000	1000000	34144.8
RRIKLLGIL	13.1883	4837.07	294.508	4786.53	90972.9	260.221	1000000	1000000	34144.8
RRGILIRQL	13.1885	2511.35	1369.88	71619.7	1000000	5828.11	1000000	1000000	5089.62
RRFTEIYEF	13.2189	31955.2	10744.4	1220.55	4345.98	8352.78	1000000	1000000	4120.09
RRLVGEIVR	13.2631	61183	269271	16245.8	177813	9324.83	1000000	1000000	53562.4
SRWHTKKLP	13.3082	28966.5	5451.11	24401.3	39863.3	8054.78	1000000	1000000	27240
RRHMKVAFF	13.3633	8025.19	306.449	9350.58	68579.4	23570.4	1000000	1000000	27637.2
RRSNMEFLF	13.3739	45817.4	101418	4081.82	957.751	25630.3	1000000	1000000	1887.11
GRHAVVVGR	13.4344	192475	255074	177561	1000000	5904.99	1000000	1000000	23002
RRFMQTFVL	13.4631	5401.59	3069.63	17085.9	1782.94	5688.59	1000000	1000000	7219.84
FRYNGLIHR	13.5133	134214	16954.7	151902	51283.7	57399.5	610016	1000000	76504.8
FRYNGLIHR	13.5133	134214	16954.7	151902	51283.7	57399.5	610016	1000000	76504.8
ARWSMIDKY	13.518	119662	328940	5114.73	2088.88	50216.3	1000000	1000000	10738.6
RRLLSAGQL	13.6411	5171.39	7418.58	24114.3	241055	2348.22	1000000	1000000	16516.1
KRWQGGERS	13.6437	36765.2	501014	334978	10884.6	46158.3	1000000	1000000	3220.02
RRFSDFLGL	13.7256	7157.8	1696.53	17669.8	41388.5	3131.36	1000000	1000000	18628.4
RRNPEPLRF	13.8676	37310.3	68250.3	6797.1	34292	10193.8	1000000	1000000	1238.88
RRFGIQAQM	13.8953	1365.63	21867.1	11838	14302.9	25202.2	1000000	1000000	5738.52
RRFGIQAQM	13.8953	1365.63	21867.1	11838	14302.9	25202.2	1000000	1000000	5738.52
RRWDDDVVF	14.0113	18317.4	346577	598.597	233.351	2776.1	1000000	1000000	6321.52
RRLKSLLID	14.0367	32274.4	416.58	1000000	69275.9	1433.51	1000000	1000000	1000000
VRWAPNENK	14.0399	101737	336831	39903.2	52038.1	62286.4	1000000	1000000	13598.3
MRMATPLLM	14.1007	3985.5	299.562	3441.99	28.8472	8695.62	248271	1000000	1976.94
GRLTSQLLR	14.1016	76682	87998	151138	164843	12289.8	1000000	1000000	67667.6
RRLPILPTL	14.1679	10189	3066.91	17009.6	22900.2	2876.81	1000000	1000000	15245.4
RRLPIFSRL	14.168	10142	414.061	98829.2	221674	9718.09	1000000	1000000	20808.7
RRYLPVLRG	14.1942	22316	18206	51282.1	301188	13036.5	1000000	1000000	1000000
KRWQNEKLG	14.2707	88450.5	258542	67683.5	39515.6	88594.7	1000000	1000000	1000000
RRDAPAGRK	14.2727	92295.7	1000000	439828	1000000	24394.1	1000000	1000000	31848.8
IRHMIRKNK	14.2782	60630.1	3052.2	460979	1000000	242915	1000000	1000000	61133.9
RRYIDPSGF	14.279	28086.3	35188.8	14831	95237.2	28638.7	1000000	1000000	4952.16
RRLTGSYNT	14.3714	20095	20825.1	9511.34	62260.4	7954.78	1000000	1000000	67640.7
RRLSGPLHT	14.4036	28392.9	15676	25208.3	1000000	4679.93	1000000	1000000	5901.59
GRFSGLLGR	14.4048	142715	120535	66287.1	725993	12092	1000000	1000000	19463.1
RRVGDGVQR	14.4265	22146.7	1000000	4360.6	734535	8109.32	1000000	1000000	9604.75
RRVGDGVQR	14.4265	22146.7	1000000	4360.6	734535	8109.32	1000000	1000000	9604.75
RRYLRVVVL	14.4961	1855.31	259.167	15902.8	44833.3	1754.45	1000000	1000000	65608.1
ARLGRLVHR	14.5513	145345	6522.57	42355.4	1000000	18857.3	1000000	1000000	56590.8
RRFQFLQKA	14.5635	2853.23	7308.22	12598.8	8100.66	16640.4	1000000	1000000	14383.2
RRFDLLKRI	14.6165	18237.9	4876.05	29777.3	216018	6439.07	380570	1000000	32233.5
IRWGFIPLV	14.6695	57817.7	88662	2135.58	25055	11260.7	1000000	1000000	19357
IRWGFIPLV	14.6695	57817.7	88662	2135.58	25055	11260.7	1000000	1000000	19357
QRQRAILYK	14.8101	113106	100425	112660	1000000	25367.4	1000000	1000000	96001.9
RRFNYVVKL	14.8643	10009.2	1613.41	10661.5	16221	3037.29	1000000	1000000	50827
RRLGVQQSL	14.9483	2340.22	5486.43	35393.1	84369.8	9541.75	1000000	1000000	11207.5
RRYQKSTEL	14.9934	3074.5	788.399	103180	14848.2	11726	1000000	1000000	18044.8
RRYQKSTEL	14.9934	3074.5	788.399	103180	14848.2	11726	1000000	1000000	18044.8
KRLGTGTLR	15.1501	179330	1000000	12129.9	337079	40558.4	1000000	1000000	8354.4
RRIQDQLLP	15.2308	7344.92	74646.8	18370.8	256132	1560.75	1000000	1000000	19964
RRNGLGQLG	15.2364	78647	197555	13133.2	90614.2	8661.47	1000000	1000000	1000000
RRIYLILEY	15.2395	116827	8254.27	3285.02	20125.9	3475.84	1000000	1000000	10444.9
ARWLPLGLG	15.3767	65695.9	164121	21860.7	103935	15739.8	1000000	1000000	1000000
RRMGPPVGG	15.4462	103369	81200.1	44655.8	1000000	28716.7	1000000	1000000	1000000
YRQNLPNLM	15.4524	5814.14	2859.02	81362.9	345.413	18365	851170	1000000	55759.6
YRDARSYNR	15.5329	197206	6336.56	192063	105115	72063.6	1000000	1000000	73620.1
RRNPKNYLS	15.5729	100450	17398.7	61908.8	319189	15774.5	1000000	1000000	24230
QRWDEAFRK	15.751	356386	1000000	62455.1	35518.4	15832.5	1000000	1000000	10757.4
GRLAPRLGL	15.7746	6917.08	6169.34	35149	217541	2255.97	1000000	1000000	39504.2
RRIKQFLQS	15.7909	41730.2	1994.52	41297.1	433624	14918.5	1000000	1000000	4056.75
RRLDIEAER	15.7944	74362.9	128107	24478.3	770106	20944.7	1000000	1000000	35514
RRISFSASH	15.8445	2873.2	7352.54	37725.8	24684.6	26310.7	1000000	1000000	13039.2
KRQNEIAKK	15.9292	85416.4	218050	692456	1000000	158619	1000000	1000000	32322.4
RRFEELKKK	15.9524	287701	107653	53106.9	1000000	56829.4	1000000	1000000	33146.3
ARLNWILHF	15.9999	99207.2	5694.69	2261.5	25326.6	6846.24	1000000	1000000	15250.5
GRLGTSVRK	16.0074	271893	396653	59624.9	841862	13323.6	1000000	1000000	20997.4
KRYQEALHL	16.0229	14395.2	18137.7	182144	70583.2	7598.1	1000000	1000000	2625.33
KRINVRIEH	16.1014	52737.1	164232	80463.1	108315	52946.3	1000000	1000000	5986.08
RRNLILNLG	16.1032	59367.6	6699.07	58403	195307	7574.47	1000000	1000000	1000000
RRLDLPSNL	16.1564	12706.7	2989.79	25729.1	212517	3855.68	1000000	1000000	54431.8
SRWARKAVV	16.173	3876.46	216.46	40619.4	16982.3	12847.2	1000000	1000000	73889.2
RRFKGQILM	16.2623	2539.45	23173.2	26166	2906.93	11246.7	1000000	1000000	26053.3
RRYQDAIRV	16.3427	8752.23	122928	49693	289272	8492.41	1000000	1000000	27570
RRYQDAIRV	16.3427	8752.23	122928	49693	289272	8492.41	1000000	1000000	27570
RRIEIAHTL	16.358	8098.47	8144.08	7493.11	23099.2	2412.19	1000000	1000000	6794.68
GRFPRLLTR	16.3917	149950	9288.1	122697	231599	18705.5	1000000	1000000	15530
GRWPGSSLY	16.4869	169150	1000000	21837.1	1298.4	22674.4	1000000	1000000	9323.48
GRYGDVVLR	16.6999	273822	792313	11832.4	1000000	4428.69	1000000	1000000	50259.8
IRIAMAIIR	16.7004	59163.7	81440.7	10408.3	17669.9	3423.52	1000000	1000000	11733.7
KRYGTKIIK	16.7916	264752	244022	27166.8	755196	22333.3	1000000	1000000	14371.2
KRFADSTHR	16.84	186518	188763	147998	113456	19072.1	1000000	1000000	3152.93
SRWGRGFGL	16.959	23111	8245.35	12998.8	31575.8	7804.88	1000000	1000000	20736
RRYSDLTTL	17.0043	2031.94	3400.74	19498.3	5011.06	3429.98	1000000	1000000	13723.5
ERHGQVYLR	17.0697	442372	99513.9	5563.96	203826	19564.7	1000000	1000000	74364
RRLDLVHTA	17.1675	4135.58	9235.03	1553.06	10123	1816.47	1000000	418350	15240.1
RRLDLVHTA	17.1675	4135.58	9235.03	1553.06	10123	1816.47	1000000	418350	15240.1
RRNIPPYFV	17.2594	20068.2	13223.4	1739.09	909839	24186	1000000	1000000	8769.23
YRTGKSYLM	17.3284	8826.56	1947.58	19012.3	302.226	38491	1000000	1000000	19953.4
GRHIQQYHM	17.3286	6273.67	4283.91	45459	3390.77	14538.4	1000000	1000000	6890.69
GRSQLILQK	17.4469	99196.9	68098.1	83821.4	1000000	15342.9	1000000	1000000	3454.09
RRSLKLILD	17.5134	63379.7	5577.89	1000000	1000000	11554.4	1000000	1000000	1000000
RRVVQRSSL	17.5145	312.098	851.653	20026.6	7068.11	3151.26	1000000	1000000	23894.1
ARYDQRYLI	17.5548	8609.18	23952.1	11087.9	56655.3	14153	1000000	1000000	52660.8
GRNNLIQQK	17.5779	214046	61669.5	77701.3	867171	16542.6	1000000	1000000	8963.94
SRQQPPPPR	17.6918	11395.3	54126.9	60941.6	982936	67812.8	1000000	1000000	50372
KRFGKAYNL	17.7447	44610.8	2824.49	10531.2	95625.8	10158.5	1000000	1000000	18627.1
YRQMYRTEI	17.8331	2153.67	275.064	31168.3	3775.16	54814.7	1000000	1000000	53385.1
SRDRMILQR	17.8891	203321	8446.36	132542	1000000	109089	1000000	1000000	16608.9
HRLGLFYQL	17.907	22950.4	630.114	612.69	17173.2	4230.46	1000000	1000000	19157.2
RRLNHYVLY	18.011	51536.4	7820.97	7219.69	2771.22	13041.6	1000000	1000000	23250.2
RRLNHYVLY	18.011	51536.4	7820.97	7219.69	2771.22	13041.6	1000000	1000000	23250.2
KRILMEHIH	18.1798	109329	43851.2	5205.64	16232.6	6469.71	1000000	1000000	2223.7
KRILMEHIH	18.1798	109329	43851.2	5205.64	16232.6	6469.71	1000000	1000000	2223.7
KRILMEHIH	18.1798	109329	43851.2	5205.64	16232.6	6469.71	1000000	1000000	2223.7
ARWWAVVVL	18.1968	2752.65	37575.7	843.658	2210.03	498.398	1000000	1000000	52716.1
RRQKHQEYL	18.2745	928.442	273.256	304838	58256.2	9853.46	1000000	1000000	80948.7
RRKSLLTTF	18.4242	7759.06	834.914	4166.2	2373.84	7788.9	1000000	1000000	8889.27
KRFYVKDHR	18.4342	568163	94352	1000000	1000000	85033	1000000	1000000	3844.03
KRFYVKDHR	18.4342	568163	94352	1000000	1000000	85033	1000000	1000000	3844.03
GRIGRLVTR	18.4347	121144	17521.1	23430.1	1000000	8340.15	1000000	1000000	31476.7
GRIGRLVTR	18.4347	121144	17521.1	23430.1	1000000	8340.15	1000000	1000000	31476.7
TRWPGFYIL	18.4431	16517	2068	1436.12	208.087	1555.3	184203	1000000	20015.2
RRFGTVLTE	18.511	52099.8	43737.8	1000000	107579	10107.1	1000000	1000000	1000000
RRHLSAKKL	18.5673	13519.1	4035.76	85085.3	205349	3091.43	1000000	1000000	145326
GRIPGIYGR	18.8198	343623	339876	18949.4	1000000	9961.4	1000000	1000000	15387.4
KRFSVPVQH	18.8639	79936	233068	113378	306209	79284.6	1000000	1000000	255.858
RRYVRKFVL	18.8927	5040.34	455.042	114384	34763.2	5308.67	1000000	1000000	25029.2
RRLQEPIVL	18.894	4677.45	11963.2	19583.9	54686.4	4893.22	1000000	1000000	13132.5
RRGPGWRPL	18.8961	637.7	21030	131731	119164	4010.58	1000000	1000000	6136.32
KRWESEPHP	18.9352	159816	389656	17730.6	29541.4	6673.4	1000000	1000000	4673.08
ARLSLTYER	18.9579	96778.3	32697	6502.34	79620.1	12508.6	1000000	1000000	31695.3
ARLQIVLGH	18.964	89135.2	71206.6	30960.5	193448	16153.6	1000000	1000000	37712.9
GRLGLVTSR	18.9655	101087	23296.6	3277.78	352468	4077.63	1000000	1000000	64478.8
RRSWASLVL	19.0938	1671.88	13161.4	12466.8	3614.37	1624.3	1000000	1000000	18138.6
QRTGLSPLK	19.1259	445940	1000000	44272.5	71249.1	13308.1	1000000	1000000	86261.1
YRFIKKLEH	19.2832	160540	572.902	106576	23820.7	56168.7	1000000	1000000	24491.5
GRFAGWGRA	19.3074	8006.81	126707	105130	133264	1432.82	1000000	1000000	8129.79
SRQQIRKLI	19.4391	2499.52	1036.53	96890.8	715500	42074.1	1000000	1000000	80165.9
RRSKLKESL	19.5267	2774.68	95.9435	104491	22616	5460.56	1000000	1000000	19136.1
SRLNITYPM	19.5979	2268.57	150.453	7212.94	94.5152	22199.1	1000000	1000000	53808.5
SRLNITYPM	19.5979	2268.57	150.453	7212.94	94.5152	22199.1	1000000	1000000	53808.5
RRTGYLKGY	19.6353	226555	118635	10899.1	86530	62613.8	1000000	1000000	14854.4
RRLSVLVDD	19.7475	26006.7	8902.9	1000000	938169	8844.34	1000000	1000000	1000000
RRFPFVRER	19.7569	34882.5	56474.2	13266.3	406343	23108.7	1000000	1000000	8596.09
GRMNVREVL	19.7731	3269.34	415.1	174759	18284.3	4418.94	1000000	1000000	33860.8
RRIIVKNNA	19.7733	2357.93	1901.77	59726.5	300779	11878.6	1000000	478105	17083.7
GRYTIKVLF	19.8012	68387.5	12844.2	16045.2	22019	8245.12	1000000	1000000	22387.7
RRYLSPKYI	19.8107	17546	6784.78	75393.5	396230	13870.5	647371	1000000	19403.5
RRYLSPKYI	19.8107	17546	6784.78	75393.5	396230	13870.5	647371	1000000	19403.5
GRYGLDSPK	19.8374	238237	246637	72639.9	628256	15664.8	1000000	1000000	69315.9
RRVLQALEG	19.9492	22352.6	37799	11927.7	3476.88	2969.95	1000000	1000000	1000000
RRVLQALEG	19.9492	22352.6	37799	11927.7	3476.88	2969.95	1000000	1000000	1000000
RRPGAPESK	19.952	31534.2	103564	105277	1000000	75430	1000000	1000000	21261.8
RRFGQTIQS	20.0472	137654	514134	20109.5	331936	23112.8	1000000	1000000	7463.04
HRNGGLLGR	20.1441	140150	232627	5336.43	318447	20009.3	1000000	1000000	47242.8
KRLGLLAGF	20.1543	66800.4	64187.6	1089.02	39745.2	11323.9	1000000	1000000	7653.31
GRQGQAITL	20.1579	22910.5	215662	20324.7	61463	2983.79	1000000	1000000	57011.1
RRLPHWTSF	20.1815	1301.72	894.391	3526.89	1938.11	7152.97	1000000	1000000	2402
RRLPHVVSH	20.2263	5172.4	1124.65	27675.1	19742.3	13457.3	1000000	1000000	20260.9
RRVEILNEH	20.2324	47242.8	45011.9	26994.9	13490.7	11114.1	1000000	1000000	25041.2
RRLENLENL	20.3895	5225.64	1259.73	21403.7	65404.8	6879.62	1000000	1000000	46139.7
KRRMWPLAF	20.4073	1396.88	1809.97	9819.78	1645.3	78844.8	1000000	1000000	5226.67
MRLSLPLLL	20.4584	11305.8	234.783	929.032	893.276	2451.62	750078	1000000	8741.05
MRLSLPLLL	20.4584	11305.8	234.783	929.032	893.276	2451.62	750078	1000000	8741.05
MRLSLPLLL	20.4584	11305.8	234.783	929.032	893.276	2451.62	750078	1000000	8741.05
RRSIISPNF	20.528	23809.9	16505.2	8705.39	7629.81	19537.5	1000000	1000000	3579.04
GRHVQGILR	20.5286	329418	1000000	134651	812977	11207.1	1000000	1000000	39397.7
SRFAQIVQK	20.6484	129332	15610.8	38703.3	720476	13723.1	1000000	1000000	4128.47
ERWLRAKQL	20.6856	15590.4	659.739	37047.4	16105.8	9842.3	1000000	1000000	25407.6
GRIGVITNR	20.7261	240135	184420	15101.3	1000000	9866.71	1000000	1000000	21000.6
GRIGVITNR	20.7261	240135	184420	15101.3	1000000	9866.71	1000000	1000000	21000.6
RRHEGLPGL	20.7517	13347.6	17117.6	40097.1	128549	4189.37	1000000	1000000	102422
GRWSGGSGA	20.7843	4493.26	149755	33150.7	13566.8	11130.5	1000000	539660	19364.2
KRYEKAIGH	20.7884	352047	294110	281265	310294	104595	1000000	1000000	21746.3
IRWIGQPPG	20.7939	13514.7	67233	50978.1	801.291	37609.5	1000000	1000000	1000000
KRILVLVSH	20.8471	28280.4	17775.1	44068.4	166172	15490.4	1000000	1000000	3319.61
YRLPLRVVK	20.8775	43015.1	10876.1	7726.67	40786.9	10250	1000000	1000000	53230.5
YRLPLRVVK	20.8775	43015.1	10876.1	7726.67	40786.9	10250	1000000	1000000	53230.5
YRLPLRVVK	20.8775	43015.1	10876.1	7726.67	40786.9	10250	1000000	1000000	53230.5
RRFSGLERS	20.9038	25069.4	16778.8	255547	71911.4	12323	1000000	1000000	10380.1
ARYKLRENQ	20.9507	37396.4	5183.01	111267	1000000	23494.9	1000000	1000000	1000000
ARHGLPLLP	20.9573	201633	70887.3	19459.9	1000000	1644.32	1000000	1000000	85953
HRWNFDDLL	20.9838	27094.6	46874.9	22559.9	89.0289	9268.61	602829	1000000	22385.1
RRFLASNKL	21.1612	7727.4	8944.29	41001.1	23165	2566.05	1000000	1000000	39104.2
YRDMGARHR	21.1927	85970.3	35762.8	463818	398747	67054.8	1000000	1000000	39906.9
RRAGIKVTV	21.345	8034.73	14021.2	23758	222607	17889.8	1000000	1000000	37961.7
RRISESGIK	21.453	25772.4	63983.6	38408.8	623690	4537.19	1000000	1000000	7600.99
SRWRADPWA	21.5261	8038.99	68448.7	12534.5	2586.38	2831.01	1000000	1000000	36730.7
ARSGMKIGR	21.6201	363841	1000000	39388.8	1000000	122617	1000000	1000000	47319.9
ARSGMKIGR	21.6201	363841	1000000	39388.8	1000000	122617	1000000	1000000	47319.9
RRLDKKDLF	21.7416	52098.9	5506.94	16667.8	116635	14607.6	1000000	1000000	28978.5
RRIEYIEAR	21.7631	14629.5	7967.68	34867.1	247627	20566.2	1000000	1000000	31759.1
GRWGPTFPS	22.0065	104022	1000000	16069.2	26758.1	12225.4	1000000	1000000	13909.4
GRITKRLLL	22.0556	3357.21	236.834	62397.5	268243	2284.33	1000000	1000000	60563.9
SRIAIGPLR	22.1193	131634	48091.1	31953	811856	5343.48	1000000	1000000	30374.5
GRNILLARL	22.1727	6600.6	2273.3	28440.3	85226.7	1536.7	1000000	1000000	32261.8
RRMWPLAFG	22.2473	15831.6	8441.12	25167	385010	13758.8	1000000	1000000	1000000
RRLSIEGNI	22.2582	7610.58	4700.39	23134.9	330735	15340.6	1000000	1000000	19287
DRMTLLLRL	22.2595	16849.1	265.328	2684	11551.7	4142.14	1000000	1000000	57052
IRFILIQNR	22.3086	136618	23987.9	66315	154712	34503.6	1000000	1000000	7052.26
RRSKEITVR	22.3677	38595.6	23058.8	64393.4	255103	23789.3	1000000	1000000	9707.37
RRMPPPANL	22.3916	3250.05	4524.61	63040.8	254290	12561.3	1000000	1000000	10306.6
RRDTPKYGL	22.4155	9819.45	14988	46920	237410	21129.9	1000000	1000000	75737.1
YRYNPRPRL	22.4692	4510.23	2568.41	54969.9	11076.3	13839.4	1000000	1000000	87701.8
ARANLRLTL	22.5725	1179.59	1688.43	55444.6	2766.06	4603.24	1000000	1000000	131852
KRYENEYER	22.5781	267366	481829	17509.4	245437	116655	1000000	1000000	7804.81
GRTGTAEKK	22.5986	416458	1000000	117346	373585	16955	1000000	1000000	27036.7
QRQQILLSF	22.6661	5879.12	2770.71	5265.02	5321.08	24078.8	1000000	1000000	18571
KRFGLNIDR	22.8555	985959	1000000	39452.8	1000000	22540.8	1000000	1000000	18350.2
KRFGLNIDR	22.8555	985959	1000000	39452.8	1000000	22540.8	1000000	1000000	18350.2
KRFGLNIDR	22.8555	985959	1000000	39452.8	1000000	22540.8	1000000	1000000	18350.2
SRLQPFLQR	22.9432	29447.1	2821.13	16603	1000000	63483.8	1000000	1000000	10478.9
SRLQPFLQR	22.9432	29447.1	2821.13	16603	1000000	63483.8	1000000	1000000	10478.9
RRKEIDLLL	22.97	20261.4	2010.53	120977	58742.9	8240.1	1000000	1000000	34750.5
SRTQVTYLA	23.1294	3808.58	11858.2	28079.5	4889.7	18247.7	1000000	1000000	14016.1
RRLLPSLIG	23.2551	18033.1	4264.5	16763.2	18212	3370.12	1000000	1000000	1000000
SRLLLIWQH	23.2586	162602	6363.64	7169.02	300464	3798.28	1000000	1000000	8246
RRDIRILVL	23.3267	4122.15	176.384	100313	249173	7474.15	1000000	1000000	42176
ARLAELERK	23.3467	145208	38135.5	354538	779449	13535.9	1000000	1000000	18901.7
GRNMYLTGL	23.3625	18149.7	1408.16	19934.9	19338.7	4935.61	1000000	1000000	37472
KRKLDYYLH	23.4492	409049	58173.1	45908.1	254276	20782.2	1000000	1000000	13201
GRFMTTEEK	23.4589	224052	37656.3	117233	38845	31267.4	1000000	1000000	10521
KRTGVQTFR	23.6186	205414	1000000	92648.2	781526	122259	1000000	1000000	5406.44
RRLRPLAAL	23.7157	537.554	880.849	34785.3	30288.4	7480.56	1000000	1000000	105019
RRRLPTVLL	23.7409	373.879	2615.8	32543.4	127112	4523.08	1000000	1000000	69626.9
GRIREIELK	23.8327	445826	59342.6	236069	1000000	7911.51	1000000	1000000	18636.7
GRIREIELK	23.8327	445826	59342.6	236069	1000000	7911.51	1000000	1000000	18636.7
GRDITRYLI	23.9811	13353.5	14703.2	32498.4	169646	15533.4	1000000	1000000	21090.1
KRYSRALYL	24.0756	6836.91	1218.11	126801	38427.5	8466.31	1000000	1000000	8724.14
RRSSLWPMT	24.0931	5143.24	197238	24506	93418	1944.72	1000000	1000000	3191.04
KRNYIRLSF	24.1125	10223.8	916.578	4651.58	22100.7	21523.9	1000000	1000000	4142.71
RRGPAGIGR	24.1216	94303.4	1000000	76958.2	1000000	42355	1000000	1000000	11515.8
RRFWQGDTF	24.1312	26273.8	325747	1683.38	2411.94	5257.98	1000000	1000000	6321.66
KRFEKVYTH	24.1428	165585	18142	15941.6	19675.5	63307.8	1000000	1000000	6935.83
GRHLLTVLL	24.1934	33472	7013.5	42710.6	68806.5	523.684	1000000	1000000	121932
SRMANRDLL	24.2247	4464.48	790.884	164833	109476	2975.61	1000000	1000000	52812.1
RRLFRAIFM	24.2304	3762.45	691.16	12858.2	4101.68	11756.7	1000000	1000000	88947.1
RRFDPKLFL	24.2526	14158.6	6852.1	11340.1	240746	5761.48	1000000	1000000	46929.5
RRFDPKLFL	24.2526	14158.6	6852.1	11340.1	240746	5761.48	1000000	1000000	46929.5
RRFDPKLFL	24.2526	14158.6	6852.1	11340.1	240746	5761.48	1000000	1000000	46929.5
RRALEHQKK	24.3305	42354.5	103466	154610	1000000	23202.8	1000000	1000000	9117.96
RRGNMVTTY	24.4373	41803.9	62125.2	4012.8	290.527	50193	1000000	1000000	11387.5
RRLSFLVSY	24.5993	8820.03	2087.5	1843.94	2618.5	19990.4	1000000	1000000	8492.44
GRFGPSLVR	24.6349	150249	356716	12601.3	373335	14471.5	1000000	1000000	34567.9
RRIGLENFL	24.6593	29138.9	11222.3	3190.12	294869	1028	1000000	1000000	49789.6
GRLSLDLSH	24.7008	60518.4	13094.7	48883.9	10869.3	5507.15	1000000	1000000	15028.8
GRNLRQLLL	24.7318	9836.24	1511.67	54731.8	94287.8	1852.82	1000000	1000000	83645.1
KRWESERVL	24.749	5760.12	36115.1	15620.5	1877.4	11474.2	1000000	1000000	7824.09
RRKQFHVLL	24.7534	4306.49	388.741	30610	186047	4244.09	1000000	1000000	18623.5
DRYGWRGGF	24.7986	180914	278432	30.0283	188063	35048.5	1000000	1000000	41505.5
RRLEEEVRL	24.8063	13599.1	18282.2	28112.1	53848.8	3969.81	1000000	1000000	17840.4
ARIALLPLL	24.8141	16853.8	6411.26	9736.36	51859.4	318.483	1000000	1000000	54096.3
RRIGAVGQA	24.8365	2406.78	70043.2	982.324	910787	3692.81	1000000	1000000	5410.96
RRHYHPIVQ	24.8747	22135.1	2622	244642	685995	31382.1	1000000	1000000	1000000
RRNFPALLV	24.9656	12841	26245	4861.83	194172	5486.62	1000000	1000000	59928.1
RRFRGDVTL	25.0255	12714.5	15356.1	46436.9	7464.69	2901.73	1000000	1000000	18241.4
RRGVKEVQK	25.0439	89711.5	36196.2	199867	1000000	39424.5	1000000	1000000	6068.7
ARWQGGERG	25.1029	25213.3	174936	142209	9209.17	30228.5	1000000	1000000	1000000
SRLYIAYQF	25.141	71473.8	1169.93	1322.06	15070.7	9908.98	1000000	1000000	5960.83
RRHFLKTAL	25.1704	2642.74	351.117	50043.1	5624.62	3024.9	1000000	1000000	439372
LRSGLPLLL	25.3382	11665	7381.95	9338.54	3150.53	4864.51	804144	1000000	8281.69
SRNQQIFLR	25.4125	83085.3	61568.4	17087.1	380287	17395.2	1000000	1000000	7227.39
QRQQLLVSL	25.4636	1590.63	1331.31	20389.3	9270.52	3793.32	1000000	1000000	85628.7
LRQARNHKL	25.6532	2628.9	424.714	140609	12620.7	13409.9	1000000	1000000	29729.8
SRYNPRILF	25.668	14920.3	14049.1	3905.07	14250.5	27064.6	1000000	1000000	42326.5
GRWSDSRAL	25.7328	751.086	11382.7	63912	936.374	3327.25	1000000	1000000	22045.4
KRQQSLGGF	25.7883	21856.9	173535	18780.3	90137	53040.5	1000000	1000000	4841.27
YRYYQQLKL	25.8286	23774.1	2350.26	63431.4	5928.94	10310	1000000	1000000	54442.3
RRPNDIYVN	25.8323	26964	30120.6	40886.9	149043	39544.2	1000000	1000000	1000000
KRINWRTVL	25.9024	3765.8	3676.81	4670.74	5749.32	5440.87	1000000	1000000	19686.2
YRYVTKLLV	25.9684	48360.6	6169.43	32894.4	25969.2	13854.6	467212	1000000	27197.4
GRGAFGHLR	26.0148	219089	325722	79282.6	673832	14851.6	1000000	1000000	9224.76
YRFVKKLEH	26.0232	245041	1421.09	110722	11583.4	29218	1000000	1000000	30586.8
LRFKWGIGR	26.0301	124268	236363	12660.7	86049	56849.8	1000000	1000000	26840.1
MRLLPRLLL	26.0398	2782.5	267.853	603.674	3469.71	3992.4	1000000	1000000	36786.9
GRMPFPVNH	26.0449	293553	38682	105211	122732	20457.9	1000000	1000000	10799.4
RRIATGSFL	26.0473	4727.25	6663.54	20063.7	155887	2772.18	1000000	1000000	12356.8
SRLDLRYIN	26.065	36558.4	1659.77	1849.67	63685.7	2187.51	1000000	1000000	1000000
GRLRSVIQR	26.1439	198731	86507.7	41192.6	1000000	15366.1	1000000	1000000	18881.7
GRYRGSVHF	26.1856	101625	29586.1	31308.4	39580.7	6995.96	1000000	1000000	9162.52
GRFSQLYPE	26.3088	38543.2	5488.17	1000000	29863.7	15182.8	1000000	1000000	1000000
GRFSQLYPE	26.3088	38543.2	5488.17	1000000	29863.7	15182.8	1000000	1000000	1000000
KRYAEKRKF	26.3803	43008.3	31960	56172.3	58104.4	33967.3	1000000	1000000	3199.12
KRLGYIHRN	26.5837	246539	33739.5	29717.3	1000000	50077.5	1000000	1000000	1000000
YRQGHFTYK	26.6725	65017.7	2971.32	24881.1	135140	57674.2	1000000	1000000	197762
ARYKRKLLI	26.7013	12092.3	193.878	287489	315501	25547.3	1000000	1000000	104158
QRQQLPVTF	26.7784	18212.9	73429.3	3256.6	1999.57	10942.3	1000000	1000000	11203.8
LRFNGRVLF	26.8042	5189.28	7435.68	2464.18	167.695	14906.2	622994	1000000	15922.1
SRMAPPASR	26.8772	13045.5	2053.08	140840	694983	37201.6	1000000	1000000	16352.2
RRYDVGISA	26.9115	1771.43	45118.2	24835.1	100822	15149.2	1000000	126964	24384.9
LRYKLLGGL	26.9482	8508.8	1164.19	32258.6	18339.5	7678.13	991532	1000000	39398.7
GRHSIASTR	26.9702	87290.1	47903.5	384818	730537	20700.9	1000000	1000000	32552.8
RRRWLKDQE	27.0095	4572.57	5891.22	1000000	1000000	20745.3	1000000	1000000	1000000
RRSSNPLSL	27.1583	971.961	1008.04	59275.6	48224.5	10186.7	1000000	1000000	3372.92
GRHSTPLHL	27.1621	18825.9	2874.7	144612	271655	3318.82	1000000	1000000	4937.07
RRLQAQRNE	27.4131	4241.72	21751.1	1000000	384497	37248.2	1000000	1000000	1000000
YRYYNKYIN	27.4281	111775	1679.96	26412.1	53895	14379	1000000	1000000	1000000
RRLEELITI	27.5026	10570.7	17563.3	15426.9	30879.4	13615.5	664759	1000000	17329.3
LRYPMAVGL	27.5042	6704.92	15391.6	21261.2	1084.86	13387.7	387272	231278	11354.5
LRYPMAVGL	27.5042	6704.92	15391.6	21261.2	1084.86	13387.7	387272	231278	11354.5
RRTAQEVET	27.5685	53567.7	213311	26678.8	33629.3	3100	1000000	1000000	5450.03
RRSAAKIAL	27.5786	1259.67	8454.98	82349.7	5551.18	4210.19	1000000	1000000	24709.7
RRGLLTIYM	27.675	4582.29	24272.1	13163.9	3391.3	4268.63	1000000	1000000	30351.8
RRNFAELKI	27.7386	9387.06	11879	5174.42	29473.8	6573.29	1000000	1000000	47956.5
RRAEGPPRL	27.8231	3197.9	27591.8	85413.2	40146.8	8048.73	1000000	1000000	28291
GRLQKLLKM	27.8667	3431.77	269.396	35437.7	6166.48	12476.1	1000000	1000000	25059.7
GRWFGGRQI	27.9312	5593.37	33109.2	33379.6	53116.3	14827.7	1000000	1000000	10711
RRTEIIEDL	27.9887	15452.7	3641.48	252521	107132	9198.54	1000000	1000000	14713.7
FRNLVPVTR	28.016	66189.2	37578.6	23769.6	40217.5	24876	1000000	628956	12687.1
YRVLLRYEG	28.0747	27277.9	3479.27	1821.05	1249.52	4308.89	1000000	1000000	1000000
GRSELELLK	28.1211	524042	507427	41668.7	211872	10080.1	1000000	1000000	23401.9
MRYNEKELQ	28.1806	137806	3800.44	39547.9	5307.44	75837.4	1000000	1000000	1000000
RRLKEDVEK	28.3125	171059	76220.6	68717	275030	16761.7	1000000	1000000	8647.54
GRAKYWVER	28.3491	34065.1	46263.6	125070	429329	10384.4	1000000	1000000	7861.36
GRLWQVQSR	28.3664	45402.8	35886.4	14578.4	222938	7285.61	1000000	1000000	19204.8
SRYGASLKL	28.4905	18188.3	7103.86	14058	31121.2	5266.62	1000000	1000000	56817.6
RRKQPFTHF	28.5216	9830.28	705.003	7534.37	47289.3	32627.2	1000000	1000000	7441.96
RRKVDWLTE	28.5267	18985.7	9147.33	1000000	165448	8339.89	1000000	1000000	1000000
RRKQYPISL	28.5318	2292.77	186.116	113899	230998	18824.4	1000000	1000000	22511.2
RRIQFPIEM	28.6182	1703.62	11900.4	3988.27	2827.73	14592.6	1000000	1000000	3629.01
KRYKNRPGL	28.6531	8071.76	8258.39	93019.2	474149	16535.2	1000000	1000000	22578.1
TRWSQFREL	28.6908	4552.15	1919.09	10458.7	923.9	10223.1	1000000	1000000	6244.74
GRLPRTYRL	28.7454	21993.1	811.118	58297.5	48657.4	5658.6	1000000	1000000	28046.9
RRLDSIVGP	28.7822	53596.7	51766.2	19407.3	998641	1967.69	1000000	1000000	43210.3
GRNQGGYDR	28.8074	89669.3	483778	25638.4	593660	18564.3	1000000	1000000	28625.9
GRNQGGYDR	28.8074	89669.3	483778	25638.4	593660	18564.3	1000000	1000000	28625.9
GRYDKTQLR	28.8368	299078	79170	493531	1000000	35984.3	1000000	1000000	35350.7
GRYDKTQLR	28.8368	299078	79170	493531	1000000	35984.3	1000000	1000000	35350.7
RRLDKPKKL	28.8711	24486.9	659.949	58298.2	1000000	13927.7	1000000	1000000	53037
RRRLQIEDF	28.9189	2253.33	1431.79	17587.6	50179.2	12387.3	1000000	1000000	9005.88
ERVRLLERH	28.9409	125204	9135.49	98284.8	4867.33	7049.03	1000000	1000000	64748
GRHSTPLHF	28.9569	59252.4	11820.7	15754.3	66909	7525.83	1000000	1000000	1548.76
RRGEIQHRM	28.9596	2718.05	18127.3	67479.3	4923.27	38684.9	845626	1000000	4125.34
RRKEQLWEK	28.9621	147472	19676	32588.2	461958	33485	1000000	1000000	9066.16
SRLRSAVSR	28.9968	43017.7	2198.99	65365.4	145472	12845.3	1000000	1000000	77268.4
RRRENAERL	29.0758	388.497	1873.53	171763	83045.5	9285.11	1000000	1000000	53846.3
RRIEHLKEH	29.0857	26504.4	2828.51	30895.8	86804.9	31329.1	1000000	1000000	25247.9
RRLDIVRSL	29.0865	1425.2	523.742	13538.4	191060	3323.75	1000000	1000000	34975
RRFLTQPQV	29.1154	10870.6	48901.4	11257.4	340052	8994.53	1000000	1000000	6570.93
RRFLTQPQV	29.1154	10870.6	48901.4	11257.4	340052	8994.53	1000000	1000000	6570.93
SRWQQGNVF	29.1281	7859.09	17408.3	1272.75	186.026	12079.5	1000000	1000000	5897.49
RRNSVFQQG	29.2183	14816.1	6222.59	62723	212096	57165.1	1000000	1000000	478698
NRSIVLLLK	29.2704	96918.6	10010	35196.5	131781	86355.6	1000000	1000000	8127.89
RQWTEKHAR	29.2836	9288.1	85209.7	49252.1	1605.42	15384.2	1000000	1000000	14502.4
GRQKIHISK	29.3219	118144	9706.93	133750	1000000	22606.1	1000000	1000000	33236.5
RRGAFNSKQ	29.3497	64683.7	58881.7	222079	1000000	41728.3	1000000	1000000	1000000
RRGAFNSKQ	29.3497	64683.7	58881.7	222079	1000000	41728.3	1000000	1000000	1000000
RRAAIYDKY	29.5107	123375	348699	26287.9	18216.9	16266.8	1000000	1000000	11353.6
RRFFKAKKL	29.5721	22426.5	379.434	52478.8	236283	7825.25	1000000	1000000	136698
TRWYRAPEL	29.656	22571.1	1948.94	30444.3	1131.71	3582.46	1000000	1000000	50130.2
QRALLSLLF	29.6875	17627.4	33439.8	3741.25	543.368	4561.62	1000000	1000000	33484.6
RRMSPATTG	29.7227	9914.06	13335.9	51500.7	8865.95	17932.5	1000000	1000000	1000000
RRVLVQVSY	29.8696	5349.77	62540.8	4248.33	2532.68	8051.02	1000000	1000000	9675.36
GRLAAIVAK	29.8879	36138.2	42540.4	63489.9	138844	4086.13	1000000	1000000	37124.2
GRLAAIVAK	29.8879	36138.2	42540.4	63489.9	138844	4086.13	1000000	1000000	37124.2
RRLLSIKEA	29.8983	6724.93	1799.98	12810.1	105177	5636.67	1000000	1000000	31155.9
IRQAGGIGK	29.9692	88563.4	1000000	253178	870446	52849	1000000	1000000	41227.2
SRIKELLKR	29.9902	137815	4013.95	34710.7	1000000	14800.3	1000000	1000000	29611
SRIKELLKR	29.9902	137815	4013.95	34710.7	1000000	14800.3	1000000	1000000	29611
RRVFIIETM	30.0031	1353.11	1153.14	10810	306.809	5613.89	1000000	1000000	14497
GRNSTPLHL	30.2192	14621.9	5016.26	27265	129565	2526.57	1000000	1000000	2896.04
RRVITISKS	30.2606	19285.2	25268.4	61922.8	133598	14428.4	1000000	1000000	20429.5
RRSVEIDNK	30.3857	181181	347953	389681	1000000	28132.8	1000000	1000000	7804.45
GRLDAVLQR	30.426	97876.8	174809	9506.44	1000000	7739.1	1000000	1000000	8838.02
KRKMILQQF	30.4776	33601.2	745.859	56394.6	33153.3	189427	1000000	1000000	525.376
FRLQNIIGR	30.5117	68452.1	49885.4	37821.1	401414	58669.2	1000000	1000000	67339.4
RRAPHLHTL	30.528	532.858	430.629	55080.8	3556.97	9622.29	1000000	1000000	6943.09
YRLAVRTVI	30.5544	2138.73	828.094	11151.3	3129.77	7980.09	1000000	1000000	25460.2
KRALVILAK	30.6088	9813.3	47289.4	272538	249992	56174.4	1000000	1000000	12277.1
GRIMLKGDN	30.6586	187678	17002.3	174684	1000000	13606.5	1000000	1000000	1000000
KRFQVAVNL	30.6893	9181.59	28954	42749.4	31507.8	7324.3	1000000	1000000	4116.52
GRNIAARLL	30.7024	4914.81	18953.2	24987.2	66092.9	1392.66	1000000	1000000	20454.7
RRYLENGKE	30.8019	126351	100500	1000000	1000000	23091.5	1000000	1000000	1000000
RRYLENGKE	30.8019	126351	100500	1000000	1000000	23091.5	1000000	1000000	1000000
RRYLENGKE	30.8019	126351	100500	1000000	1000000	23091.5	1000000	1000000	1000000
RRYLENGKE	30.8019	126351	100500	1000000	1000000	23091.5	1000000	1000000	1000000
KRFEQKGFR	30.8542	510764	273254	43452.7	1000000	140209	1000000	1000000	9899.83
KRFEQKGFR	30.8542	510764	273254	43452.7	1000000	140209	1000000	1000000	9899.83
FRYLMGERL	30.8809	7314.21	1050.62	61211.7	2150.2	14904.1	525049	220823	35785
RRFKEPWFL	30.888	50664.5	5993.62	13404.1	253566	3083.23	1000000	1000000	3692.57
GRIGELQGH	31.0561	494089	889832	55498.8	650118	10992.3	1000000	1000000	9369.93
RRFVIFPIE	31.0619	100861	1490.63	1000000	47115.9	2262.39	1000000	1000000	1000000
IRWEKNITL	31.1169	15802.2	10307.7	32974.6	2478.98	17564.6	1000000	1000000	16951.9
ARANKELLK	31.1283	62088.4	18660.3	406893	297433	61219.6	1000000	1000000	129305
QRYPNPYSK	31.2024	99668.7	65975.7	36144.8	250073	93385.7	1000000	1000000	16692.3
DRQLRLLQA	31.2547	4442.81	512.659	1941.78	164340	32718.8	1000000	496652	42825.3
HRQQERAPL	31.4822	166.459	3094.43	52626.1	16557	17002.8	1000000	1000000	62041
RRDGQILVY	31.7112	131301	175696	2873.89	29783	19499.6	1000000	1000000	16398
SRWVFKEEG	31.7391	106224	2582.21	38095.2	1428.04	25757.6	1000000	1000000	1000000
GRFGYLEGQ	31.8342	493445	75133.1	33646.2	1000000	16158	1000000	1000000	1000000
RRKSYAGYQ	31.9346	29387.9	8278.46	168790	1000000	29417.4	1000000	1000000	1000000
RRYENLKGV	31.9671	30044.4	24659.7	32956.3	1000000	47501.6	1000000	1000000	44012.6
GRLSDVLKR	32.1476	86432.1	53089.4	13776.1	646391	6250.67	1000000	1000000	31641.9
GRKLARLGL	32.1597	6880.17	1304.44	100899	419260	3135.33	1000000	1000000	78531.3
VRNNIAYGL	32.2585	31023.7	14181.7	5192.07	4930.58	12379.8	1000000	698113	45328.6
YRATHRLLL	32.3023	259.389	70.3014	73321.5	1171.72	11325.4	1000000	1000000	141371
KRSPATYGH	32.3577	204412	1000000	53176	14687.5	86661.5	1000000	1000000	1540.43
VRWLGDLIL	32.3943	9821.78	14175.3	2996.02	228.096	1175.66	264887	1000000	14559.6
SRVLSRLLF	32.5441	5666.91	3599.09	990.303	2151.5	2076.68	1000000	1000000	27206
GRIGQAIAR	32.6616	83610.2	987959	11301.9	254490	6374.07	1000000	1000000	55335.6
GRIGQAIAR	32.6616	83610.2	987959	11301.9	254490	6374.07	1000000	1000000	55335.6
IRWSYGAGI	32.7091	2593.14	32106.6	25935.9	3488.52	40565	580256	672408	5631.7
KRFEGLTQR	32.7454	128285	228276	23562.3	297487	85683.6	1000000	1000000	2870.66
GRKPMLYSF	32.7833	31114.5	522.741	3105.09	6836.88	30588.2	1000000	1000000	7255.58
RRMKVTNED	32.8903	58972.2	2335.28	1000000	532595	15345.8	1000000	1000000	1000000
RRRPEILSF	32.9284	989.952	901.455	11104.2	41650.8	17954.5	1000000	1000000	4441.74
RRRPEILSF	32.9284	989.952	901.455	11104.2	41650.8	17954.5	1000000	1000000	4441.74
GRHGVFLEL	33.0559	51337.9	2692.59	28530.7	297844	3185.11	1000000	1000000	31785.6
LRVAGIHKK	33.1194	23898.6	44041.4	16107.3	16337.7	12024.9	1000000	1000000	10889.1
RRLNEAAVT	33.1908	12515	40822.6	20796.7	42315.7	3993.88	1000000	1000000	64354.1
SRQGGLLVN	33.2239	33903.2	18728.8	16364.5	603801	19237.8	1000000	1000000	1000000
ARLPLRLFL	33.2555	10670.5	2125.76	7553.51	108502	2226.96	1000000	1000000	62379.1
RRFPDLNRL	33.3542	9132.33	5977.42	73231.5	53808.4	2833.73	1000000	1000000	13796.2
SRHRITIKK	33.3764	512281	18296.3	235508	1000000	50502.5	1000000	1000000	243662
LRYKLSLEF	33.3821	17070.5	1764.75	3163.63	151.766	13236.5	806597	1000000	5570.42
RRVRLDEAF	33.417	5589.66	13328.3	3794.6	152.618	2604.33	1000000	1000000	16917.4
ARLELELKK	33.5876	407552	153084	12186.5	430851	14782.1	1000000	1000000	135611
RRYSVDQEN	33.6757	38922.5	240452	223779	132578	55039.6	1000000	1000000	593268
WRALHPLLL	33.6789	1636.93	533.842	11942.3	1183.88	3742.33	1000000	1000000	25500
GRYGEDLLF	33.7246	319364	524328	5132.24	20151.8	5157.95	1000000	1000000	6010.27
KRQGRTLYG	33.844	93064.6	15908.5	170761	416157	77170.6	1000000	1000000	1000000
RRLDPIPQL	33.9421	6180.26	11388.5	7044.82	788434	4270.67	1000000	1000000	12974.5
FRVPFIYGH	33.9563	96391.5	35669.3	4762.16	1425.78	24735.1	1000000	1000000	30148.3
GRQIIGPFQ	33.9785	146459	142958	87307.8	1000000	27606.3	1000000	1000000	1000000
RRGQPLLAL	34.0109	508.717	3506.68	39221	14506.3	8841.35	1000000	1000000	27910.1
FRQKLLNLI	34.0427	7923.2	346.693	81074.2	11370.7	11160.8	79630.9	120042	149872
SRNVESYTK	34.0588	153323	62673.6	22145.3	26265	20066.1	1000000	1000000	15662.1
SRNVESYTK	34.0588	153323	62673.6	22145.3	26265	20066.1	1000000	1000000	15662.1
KRNIQQYNS	34.0662	83148.3	84088.7	32091.6	35782.4	63620.7	1000000	1000000	5247.04
RRIQDPLIE	34.1135	14987	7154.06	1000000	143578	2405.75	1000000	1000000	1000000
YRNKDALSH	34.2133	37102.5	4407.32	16758	4463.11	10287.9	1000000	1000000	46748.8
YRNKDALSH	34.2133	37102.5	4407.32	16758	4463.11	10287.9	1000000	1000000	46748.8
ARYGRRDLP	34.2315	40147.2	26294	82161.2	1000000	8260.65	1000000	1000000	165241
ARHGEKLLL	34.3011	41471.9	13187.3	68539.1	581666	4350.57	1000000	1000000	114543
RRFVNVVPT	34.3757	11208.1	37867.6	4230.68	158668	1746.41	1000000	1000000	26954.7
RRFVNVVPT	34.3757	11208.1	37867.6	4230.68	158668	1746.41	1000000	1000000	26954.7
RRFVNVVPT	34.3757	11208.1	37867.6	4230.68	158668	1746.41	1000000	1000000	26954.7
GRIPKKLLQ	34.5302	164053	7076.98	167084	1000000	14869.4	1000000	1000000	1000000
FRQQRPLEF	34.5927	9451.66	667.71	12206.5	1812.02	53996.1	1000000	1000000	11513.4
RRIDITAKL	34.6662	6110.89	10786.2	16045.9	204191	3464.24	1000000	1000000	58189.8
VRWSPVRPL	34.6949	426.348	7417.58	2811.96	3766.6	15582.9	1000000	1000000	8925.23
KRLGILVVF	34.6995	61196.4	15008	549.177	13855	10124.1	1000000	1000000	4185.18
GRQFLTQLM	34.7191	6887.32	14327.4	60203.2	1508.71	7872.78	1000000	1000000	50340.1
QRFRQFILL	34.7255	61212.4	5015.74	17566	14725.1	6279.12	1000000	1000000	70219.4
KRYNGGLLE	34.893	100737	91967.5	1000000	95598.3	67369.6	1000000	1000000	1000000
RRSQPLISL	34.9022	845.162	4299.35	21274.9	41351.6	12583.5	1000000	1000000	9208.94
GRVIQIVLM	35.0446	2809.43	10980.6	7002.15	747.753	2472.09	1000000	1000000	6125.76
IRYLVEKPK	35.0623	79505.6	83502.9	116916	617275	85446.8	1000000	1000000	18310.8
RRFGYSDAL	35.1414	5669.14	11883.7	32424	9376.52	5948.88	1000000	1000000	51474.5
GRWFAGRKV	35.2217	18634.4	88109.8	13334.8	71030.2	9845.51	1000000	1000000	40454.1
DRFSRILKH	35.2306	183527	2829.11	3369.26	87700.2	54384.8	1000000	1000000	43813.5
GRQEQRREL	35.2453	2418.74	9422.73	60283.9	137769	9803.09	1000000	1000000	39949.2
SRISTATRR	35.3541	28202.2	30256.5	26376.1	119260	10617.5	1000000	1000000	9818.78
RRSVKHILF	35.375	42167.8	7630.96	6679.54	65172.2	7149.23	1000000	1000000	2333.52
GRAARWASA	35.3975	178.996	913.123	272186	18209.2	4803.71	1000000	127133	18201.1
RRIGDYKVK	35.5488	183916	244210	3269.42	1000000	7926.7	1000000	1000000	24440.4
RRMFPVLKV	35.5787	12805.4	2313.84	7117.68	526671	10170.7	1000000	1000000	55049.5
GRILLPEGF	35.8128	154189	33689.9	2947.37	60775	1736.95	1000000	1000000	5851.31
KRQVQSLMV	36.0027	8996.62	73524.8	164300	40022	46847.3	1000000	1000000	5302.05
RRNIAVTTS	36.0991	14374.6	50034.3	8167.57	12702.9	6989.64	1000000	1000000	9875.35
SRLIQILKI	36.1015	13891	326.792	14375.4	64342.3	12930.6	991984	1000000	20601.7
ARHGLYEKK	36.1185	1000000	274138	26546.9	1000000	9648.79	1000000	1000000	116768
GRYQIINGL	36.1853	30059.1	6922.63	216906	539401	5182.12	1000000	1000000	31361.4
HRIGIFAKR	36.2904	116588	21455.1	5770.34	905773	30701.7	1000000	1000000	60281.3
KRQPKVVER	36.3125	76570.8	39367.8	106926	1000000	69585	1000000	1000000	6068.86
GRLAHTLGA	36.3221	5484.28	1387.17	64381.5	11868.8	3799.55	1000000	1000000	51409.1
IRNPAKLKR	36.3291	93384.1	149635	31494.5	138251	43672.9	1000000	1000000	13646.5
RRLEIEAEN	36.5887	59775.5	65625.9	19493.9	334818	34121.5	1000000	1000000	1000000
GRWQGNDIV	36.6305	27299.4	126119	19509.5	15438.9	1750.98	1000000	1000000	20725.3
HRQLLLREL	36.6779	2811.61	1348.16	18554.5	22203.8	2954.73	1000000	1000000	57822
IRTGSQPLR	36.8404	141836	1000000	115992	75080.8	38085.1	1000000	1000000	25059.4
HRLEELYTK	36.8634	150065	45968.4	6312.71	16705.1	44387.4	1000000	1000000	17230.8
HRLEELYTK	36.8634	150065	45968.4	6312.71	16705.1	44387.4	1000000	1000000	17230.8
HRLEELYTK	36.8634	150065	45968.4	6312.71	16705.1	44387.4	1000000	1000000	17230.8
ERLELLLQK	36.936	260229	11769.1	13975.5	201523	25496.6	1000000	1000000	24134.9
ARAALQELL	36.9475	3469.68	10982.2	140689	7885.06	1883.83	1000000	1000000	67608.6
ARAALQELL	36.9475	3469.68	10982.2	140689	7885.06	1883.83	1000000	1000000	67608.6
RRAFIGIGF	37.0217	18600.3	96756.9	5739.83	25121.5	24138.2	1000000	1000000	27941.3
RRFDDAVVQ	37.0412	36183.4	269620	9869.37	81479	3884.57	1000000	1000000	1000000
SRILTKYTL	37.0642	8501.82	500.371	4278.86	13774.8	2754.86	1000000	1000000	24819
LRLAQSVTL	37.176	2538.91	1979.08	22393	97.2983	4358.5	282214	1000000	6692.17
RRKREELQV	37.3543	27939.7	2277.03	156585	1000000	33321.8	1000000	1000000	9989.18
HRLGLIPLI	37.6036	33134.2	8672.43	2062.29	34624.6	2712.02	1000000	1000000	59633
QRLGAKLGF	37.7385	97928.7	74853.2	866.843	13002.5	11894.9	1000000	1000000	26695.9
FRRNLILNL	37.7789	1130.64	29.5228	53618.9	3090.44	7996.91	1000000	1000000	241688
KRQQQLTAM	37.8175	245.546	8516.28	36389.9	95.0788	58770.2	1000000	1000000	6896.58
GRLNESEAR	38.1152	55742.1	37120	491159	14959.9	28259.5	1000000	1000000	54387
GRLNESEAR	38.1152	55742.1	37120	491159	14959.9	28259.5	1000000	1000000	54387
KRALKFIKK	38.149	97922.5	8480.61	223976	1000000	130089	1000000	1000000	44314.4
HRWVNYESM	38.179	1696.66	4076.6	5233.09	41.2961	10176.3	1000000	1000000	3617.89
YRLGQDPYR	38.2044	596797	391538	5911.46	44883.2	16170.1	1000000	1000000	28358.6
GRSAELLGL	38.261	34861	17478.4	153754	55561.5	2113.74	1000000	1000000	6967.54
KRKVLILTL	38.4768	20453.9	571.752	110566	33922.9	4446	1000000	1000000	10765.9
KRILKFLKL	38.5685	19776.6	109.754	31255.2	366843	6595.34	1000000	1000000	17744.6
VRFKHRYLL	38.5724	2522.24	134.023	7383.5	8112.41	16418.6	1000000	1000000	47641.9
KRYLNSQQQ	38.6801	52840	220536	334038	1000000	149361	1000000	1000000	549593
TRTGLFLRF	38.7483	122305	12987.2	2832.71	3832.83	9567.65	1000000	1000000	13088.9
GRNSASPKH	38.8642	80926.2	462278	30641.9	25277.4	8376.8	1000000	1000000	23849.1
GRSSTFLSH	38.95	28351.6	4266.18	84507.2	14539	24620.2	1000000	1000000	4787.18
KRYTNKYSS	38.9535	26346	5813.42	197466	74197.8	109557	1000000	1000000	19775.8
GRYGAISGF	39.0403	121255	159555	4305.65	269793	10670.7	1000000	1000000	13222.4
GRYGAISGF	39.0403	121255	159555	4305.65	269793	10670.7	1000000	1000000	13222.4
GRYKAPFHQ	39.0533	315996	94135.9	188004	1000000	18417.2	1000000	1000000	973335
GRYHVIRKL	39.0626	5722.93	4027.14	165808	533995	5591.19	1000000	1000000	21240.7
DRLRTLLQL	39.0654	26271.1	849.064	786.011	70334.4	12912.3	1000000	1000000	11338.3
TRYMFSRPF	39.0838	5576.62	2456.22	9166.74	500.501	76355.4	1000000	1000000	15779.9
GRNSRALLS	39.1858	58065.4	11479.6	140158	102718	5202.33	1000000	1000000	35755.1
KRNTTIPTK	39.275	76302.6	172809	32062.6	135104	35584.6	1000000	1000000	6555.77
ARNPKRKPR	39.7134	19084.1	4210.38	68091.3	1000000	80527.7	1000000	1000000	73989.9
VRWPGVKLL	39.7348	17183.8	51977.7	3991.6	8102.5	11135.4	1000000	1000000	12236.3
GRYGISGEL	39.7596	74572.8	36589.9	38386.2	301928	5152.66	1000000	1000000	30408.6
GRYGISGEL	39.7596	74572.8	36589.9	38386.2	301928	5152.66	1000000	1000000	30408.6
RRHFVQVQV	39.775	9313.38	14573.9	67397.7	1000000	22458.4	1000000	1000000	13603
RRFSFSGNT	39.8659	27001.4	41764.8	12812.9	357714	12137.3	1000000	1000000	20548.4
GRLAMEEIY	39.9201	183792	17745.6	3149.19	529.769	2719.42	1000000	1000000	9884.33
RRTGPPMGS	40.1349	182328	1000000	188345	1000000	87469.2	1000000	1000000	14520.9
KRYLFIQKL	40.1538	25437.9	5623.36	51727.5	93546.5	15874.7	1000000	1000000	8770.97
RRAIYQATY	40.1999	3436.91	39577.9	25190.5	1717.91	76734.2	1000000	1000000	12047
GRAALITSF	40.2284	8233.48	2865.65	5078.91	2217.68	2320.35	1000000	1000000	12662.8
QRLHLPPVR	40.3213	75239	40013.3	9337.45	29668.5	8398.19	1000000	1000000	57099.5
GRYSQEPIK	40.3705	148270	125620	23746.4	86027.6	3447.28	1000000	1000000	15592.5
GRYSQEPIK	40.3705	148270	125620	23746.4	86027.6	3447.28	1000000	1000000	15592.5
ARRPLLLLL	40.3944	1623.06	1166.41	36745	68708.1	2820.91	1000000	1000000	66801.9
YRYGQLIEI	40.4601	43572.8	16745.8	4607.33	12598.8	19130.6	110459	1000000	20636.8
GRTKIFIRF	40.4668	150415	6177.67	28922.9	50361.5	15051.3	1000000	1000000	9212.71
ARQINIHNL	40.4895	5136.19	3136.03	50375.7	1000000	12069.2	1000000	1000000	31741.4
KRLKEFLKN	40.4979	269571	5498.04	80931.4	922423	62316.4	1000000	1000000	1000000
QRLKFRLNL	40.6268	5421.75	243.308	9236.67	22290	8539.76	1000000	1000000	128152
QRLKFRLNL	40.6268	5421.75	243.308	9236.67	22290	8539.76	1000000	1000000	128152
RRSPVPAQI	40.6453	2908.35	41681.4	115885	386917	57655.2	841532	1000000	442.307
RRISTEGSA	40.6588	732.043	6302.66	5964.14	53717.7	6761.9	1000000	1000000	6685.97
RRFVGHTKD	40.7593	127122	30840.8	1000000	216035	3523.49	1000000	1000000	1000000
RRFVGHTKD	40.7593	127122	30840.8	1000000	216035	3523.49	1000000	1000000	1000000
GRHRLKPWY	40.9104	402201	67766.6	41463.6	129636	4335.58	1000000	1000000	177152
QRFAQAQQQ	41.0335	101298	297683	62154.8	32861.6	22673.4	1000000	1000000	1000000
DRVALRNLL	41.1214	7105.54	3521.49	690.477	5697.05	998.667	1000000	1000000	100261
HRQPVSHRL	41.1644	5446.59	20711.5	126517	27111.7	19205.9	1000000	1000000	3710.31
RRSLEAIEL	41.1963	11980.5	51003.7	31760.4	27462.4	2433.14	1000000	1000000	9999.01
RRKFIWSEI	41.3251	5856.7	492.424	218059	345705	19743.4	1000000	1000000	19098.7
RRYGEQPAS	41.3342	26455	415866	133646	54173.8	16577.4	1000000	1000000	75189.1
RRKDLWKVS	41.3418	39887.8	12398.6	159010	616210	7425.21	1000000	1000000	41067.3
LRNPLIAGK	41.3507	38095.7	78121.5	19844.8	107252	27507.9	1000000	1000000	20272.8
RRLQIEDFE	41.4693	118397	39784.8	1000000	763400	30898.8	1000000	1000000	1000000
RRLQIEDFE	41.4693	118397	39784.8	1000000	763400	30898.8	1000000	1000000	1000000
IRTITVVQR	41.4859	31612.1	123386	48323.5	130549	61865.8	1000000	1000000	978.19
RRMGESDDS	41.4906	231840	251094	892414	507668	20075.8	1000000	1000000	17290.5
GRLSARPKL	41.5068	3972.74	5862.89	11866.3	65101.1	1940.15	1000000	1000000	43076.6
GRVRTKTVK	41.5378	67280.7	51017.8	32707.9	63155.2	9410.61	1000000	1000000	58470.7
SRYPQHTRH	41.6524	150049	24988.5	62348.3	44620.2	20627	1000000	1000000	5151.43
GRIASYYYL	41.6532	62009.3	13711.8	5408.55	74107.7	414.575	1000000	1000000	11128.1
ARMNLASSF	41.6605	13887.2	1042.9	12581.5	2640.99	8363.88	1000000	1000000	41256
GRIQELEER	41.7037	105585	70133.9	61792.5	533844	10148.8	1000000	1000000	5771.47
GRLLVATTF	41.7381	43079	47805.5	2294.18	2931.48	2698.02	1000000	1000000	7495.56
ARLGSRRPA	41.74	580.719	4592	9793.76	86166.3	9798.52	1000000	1000000	140505
SRFGSKLGL	41.7604	44350.5	2795.22	18562.7	93546.2	5085.48	1000000	1000000	75531.7
GRHSLDHLL	41.776	31016.5	11996.7	48393.2	31525.6	1226.18	1000000	1000000	10544.9
GRAKELLGQ	41.7944	75121	47224.6	288155	927968	24461.1	1000000	1000000	1000000
RRHIIDNRV	41.8442	29033.7	6487.24	378243	703581	18250.5	749012	1000000	16474.6
RQAGLSYIR	41.8542	23861.9	85636.1	3030.06	3490.37	1479.06	1000000	1000000	46678.1
RRLEDLIQG	41.9243	49453	37968.6	15416.1	219797	25665.5	1000000	1000000	1000000
TRWARVSTT	41.9551	28751.3	8631.68	18227.8	10400.7	7586.27	1000000	1000000	24929.8
QRVADRLGL	41.9661	3090.16	16402.6	10918.6	4665.2	1097.71	1000000	1000000	65528.4
LRLEAGLNR	41.9712	21953.6	49116.1	10578.3	14136.8	56500.5	1000000	1000000	22442.4
GRRGLFTGL	41.9772	6416.08	1374.7	14030.5	143746	3069.04	1000000	1000000	158067
RRIEVNVEL	41.9983	8556.61	18027.5	11654.4	108933	2711	1000000	1000000	8412.06
SRFNRYYSL	42.0524	12286.2	26.6103	12736.1	9316.94	7674.16	1000000	1000000	47548.8
ARNLTALGL	42.1566	13977.7	32704.7	10213.1	47217.2	1540.94	1000000	1000000	47640.4
RRKDAKSVK	42.2204	28823.7	8843.32	232736	1000000	59366.1	1000000	1000000	116979
LRQETGLRL	42.2619	1589.09	9462.23	44693.2	3397.65	22002.9	456530	1000000	18717.9
GRIRDIDLK	42.2625	518043	245792	148103	1000000	5867.73	1000000	1000000	39124.6
SRIRAAWTR	42.29	100075	55834.8	11008.6	176687	4641.11	1000000	1000000	10399.1
RRGFVFITF	42.4552	37029.1	13516.1	4770.32	16481.5	22564.8	1000000	1000000	9603.91
GRNWSAIAR	42.4594	40921.8	700001	18855.1	78514.4	3415.3	1000000	1000000	220021
RRKLDREEI	42.467	2069.42	335.794	86343	121863	10351.3	1000000	1000000	40836.2
LRNGTFLTL	42.4706	4463.56	1121	1892.26	812.249	7024.06	283786	1000000	14031.2
RRFVEVGRV	42.4834	27932.7	54889.1	27364.9	895369	5497.09	1000000	1000000	9865.27
RRTYVGSMP	42.6029	8044.1	47917.1	679826	481710	18628.6	1000000	1000000	13729.9
ARLQTALLV	42.6673	14226.4	37853.4	12027.9	81324.7	6016.82	1000000	1000000	27607.1
GRLSGIEER	42.7483	100509	24936.5	62093.7	581852	11638.6	1000000	1000000	12803.6
ARLLMPSQL	42.7863	10576.1	2440.37	24494.2	356830	17904.9	1000000	1000000	10703.8
LRWIGDKEA	42.8017	3573.53	14960.7	9182.54	119.15	31104.2	218401	1000000	5192.37
SRLYLNVLN	42.8335	233969	6873.94	44417	420378	5152.05	1000000	1000000	1000000
GRMDGSLGL	42.929	33027.6	17948.2	121642	77261	2718.56	1000000	1000000	45224.5
GRNDMTYNY	42.9719	300413	193552	747.35	3152.64	26537	1000000	1000000	29041.7
VRQGAQHLL	43.0057	7547.46	158020	7576.92	64719.1	15760.8	1000000	1000000	18767.8
TRTNMLLEL	43.0557	17254.2	2184.06	41714.6	530.808	18735.5	1000000	1000000	19641.4
WRVSLDVNH	43.1741	43500.7	177114	1837.27	210.412	2832.15	1000000	1000000	10951.7
TRNALPALL	43.2152	13297.3	11298.9	14934.4	13698.2	1610.36	1000000	1000000	29885.2
RRNDKIIVF	43.2313	18508.3	5293.79	1108.41	81503.4	7205.74	1000000	1000000	23383
NRWLRTISV	43.3553	9704.64	282.613	4516.34	7267.94	35658.6	1000000	1000000	84675.4
RRGRYVEFN	43.3564	103113	8950.93	71951.3	1000000	30321.6	1000000	1000000	1000000
KRFPQALNI	43.4074	28406	34747.6	29780.6	12725.2	18217.7	172461	1000000	2584.68
ARFTGAPLK	43.4583	129854	648110	51158	167850	8608.29	1000000	1000000	131688
ARFTGAPLK	43.4583	129854	648110	51158	167850	8608.29	1000000	1000000	131688
KRLVVFDAR	43.513	66295.3	52482.3	216852	110288	60205.3	1000000	1000000	9994.67
GRNIRQLSL	43.7145	2433.72	127.282	66290.7	52820.7	5781.19	1000000	1000000	35300.4
RRFPEQVRV	43.8865	20735.6	107705	69573.7	266258	11544.3	1000000	1000000	6122.7
GRHGLGAGL	43.9011	29020.9	62303.2	29757.1	515294	2101.75	1000000	1000000	138506
LRKRWIHQL	43.9551	7306.15	134.463	31568	78212.8	23485	1000000	1000000	5156.73
RRAEVELEY	44.015	30636	264470	6960.19	2582.16	44822	1000000	1000000	6428.24
RRALDLVAA	44.0873	175.406	4827.25	18222.7	1840.72	3542	1000000	9930.98	86222.2
LRIQQREQL	44.0966	362.122	779.944	12126.9	4583.94	13399.6	1000000	1000000	1908.02
KRLPDGLTR	44.101	103265	386861	40266	129176	38981.5	1000000	1000000	3581.36
KRLPDGLTR	44.101	103265	386861	40266	129176	38981.5	1000000	1000000	3581.36
SRFARLQKL	44.14	13066	106.282	97045	21200.6	5427.42	1000000	1000000	30908
SRVLLRQQL	44.2657	1532.26	912.118	7325.9	20479.5	1626.12	1000000	1000000	13337
RRLLVDSKV	44.2956	21982.3	20779.3	40770.9	656060	15853.4	1000000	1000000	23114.5
ARFYKLHER	44.3453	251995	2639.25	84645.5	1000000	31851.9	1000000	1000000	15948
GRLPLPSPA	44.3473	7904.41	5490.92	24591.2	37338.3	5609.26	1000000	1000000	24269.4
YRHQRIHSL	44.376	2541.41	18.0864	67436.9	32639.1	13495.4	1000000	1000000	23527
RQTATQLLK	44.3854	40091.3	591344	208432	15696.6	6348.56	1000000	1000000	9287.98
KRVQDLEQK	44.4346	23471.7	153659	37936.5	174435	33794.7	1000000	1000000	1493.97
ARLKDALVR	44.4757	58184.1	25610	19877.1	182854	6984.72	1000000	1000000	92311.5
KRNEHTYVH	44.6082	30647.1	13490.6	9843.04	2642.03	63123.1	1000000	1000000	20077.9
SRIGLLTRI	44.6456	15985.2	1752.57	3779.65	67860.3	2756.63	665914	1000000	34707.8
RRSSIQSTF	44.7292	5503.31	19189.8	16439.2	4850.9	37811	1000000	1000000	1977.77
RRKEEAEQL	44.7905	7716.64	2138.88	165626	148891	11782.9	1000000	1000000	9391.67
ARQDEQLQK	44.8005	68954.5	1000000	226457	1000000	64425.2	1000000	1000000	24749.8
ARQDEQLQK	44.8005	68954.5	1000000	226457	1000000	64425.2	1000000	1000000	24749.8
RRSSIPITV	44.8482	14476.2	32661.9	35851.8	189009	28231.4	1000000	1000000	2540.95
RRSSIPITV	44.8482	14476.2	32661.9	35851.8	189009	28231.4	1000000	1000000	2540.95
IRTGLVRLL	44.8594	8298.52	22320.5	17263.7	24861.9	3191.25	1000000	1000000	19537.1
RRFFPYYVY	44.9366	127569	76107.5	273.206	4576.24	15118.6	1000000	1000000	15679.3
RRFFPYYVY	44.9366	127569	76107.5	273.206	4576.24	15118.6	1000000	1000000	15679.3
RRDSALQQL	44.9389	2901.76	13106.8	68613	157178	12227.5	1000000	1000000	1752.24
RRDSALQQL	44.9389	2901.76	13106.8	68613	157178	12227.5	1000000	1000000	1752.24
SRLQRLVKL	45.007	4619.46	58.7821	26099.8	41332.7	6099.96	1000000	1000000	80620.4
GRTETTVTR	45.3676	144170	729556	98911.5	34597.7	27865.3	1000000	1000000	11757.5
GRTVLVIAH	45.3868	62914.1	282516	72971	5338.13	4059.8	1000000	1000000	58689.8
GRLNSVNNR	45.4004	167028	21419.5	100656	242093	13679.6	1000000	1000000	99777.7
GRIDKPILK	45.4276	561280	136851	88122.9	1000000	14345.3	1000000	1000000	31015.6
GRIDKPILK	45.4276	561280	136851	88122.9	1000000	14345.3	1000000	1000000	31015.6
GRYQVSWSL	45.5223	5455.63	7307.69	63367.2	37491.9	4442.31	1000000	1000000	4428.61
ARLAQRIDF	45.5854	24066.8	33701.2	4854.19	28059.6	7600.82	1000000	1000000	14976.2
RRSSQDSLN	45.7605	30746.2	210911	176138	89160.5	54131	1000000	1000000	1000000
ARLSIRPGL	45.8445	5633.14	4219.47	22196	232613	4737.66	1000000	1000000	58084.8
GRRPQALRL	45.8472	1935.32	4447	159634	44354.7	3855.51	1000000	1000000	17460.4
KRFQQAGFN	46.0884	156911	547631	36552	480038	51802.5	1000000	1000000	1000000
KRFQQAGFN	46.0884	156911	547631	36552	480038	51802.5	1000000	1000000	1000000
GRALTAHLY	46.1146	62907.1	396681	8315.68	2841.44	7387.52	1000000	1000000	7448.32
ARFEQLISR	46.2093	85469.3	75223.7	15728	213916	40869.9	1000000	1000000	34515.6
KRTLIAEGY	46.335	306714	392497	65516.2	6814.7	39943.1	1000000	1000000	3509.37
SRASGLVGR	46.3471	15330.6	31906.4	76088	227245	30896.5	1000000	1000000	35176.4
SRIGKLLGF	46.3473	68095	992.403	1233.35	179782	8417.11	1000000	1000000	15516.3
SRLPLARVK	46.539	44557.5	13850.7	23604.8	158795	7725.95	1000000	1000000	52045.1
RRREEERRL	46.6226	463.986	3787.53	205812	268471	15721.2	1000000	1000000	28878.7
YRKNELEQK	46.6914	156365	1900.7	528347	227233	149377	1000000	1000000	14647.7
RRGEYVLTF	46.7737	19484.7	13756.7	1285.35	5375.67	12111.6	1000000	1000000	5290.11
YRPGTVALR	46.8562	62184.1	363690	15136.5	428635	53469.2	1000000	1000000	79496.7
MRSLLRTPF	46.8598	4063.89	580.098	74.8984	39.2253	7053.6	1000000	302900	8618.68
YRFGQVYTE	46.935	197444	22918.7	1000000	8132.62	20312.4	1000000	1000000	1000000
YRFGQVYTE	46.935	197444	22918.7	1000000	8132.62	20312.4	1000000	1000000	1000000
GRTELAIKL	47.0163	58796.3	110791	33878.4	22043.9	1995.67	1000000	1000000	86566.1
KRTNIIPVL	47.1355	17977.8	4573.51	110494	10422.6	10355.7	1000000	1000000	12742.3
RRYFKQQEI	47.3562	6897.84	960.961	216215	57172.4	43025.8	627908	1000000	21443.1
RRFVFFDKE	47.4332	189172	10747.9	1000000	133754	25743.6	1000000	1000000	1000000
YRIQLKPEQ	47.4424	78604	14725.6	10015.9	63418	9993.24	1000000	1000000	1000000
TRYGGRLQI	47.5136	6593.18	15193.9	12284	185905	27919.2	1000000	1000000	17135.3
TRYGGRLQI	47.5136	6593.18	15193.9	12284	185905	27919.2	1000000	1000000	17135.3
SRLATLNEK	47.6649	115785	5098.81	58150.3	136031	12172.9	1000000	1000000	19512.2
RRILDSAEF	47.7944	7053.74	30765.5	1451.67	8241.34	3316.3	1000000	1000000	6819.85
TRYKATGLH	47.8173	163216	205296	89795.6	56522.2	34972.8	1000000	1000000	41362.7
YRQKQVVIL	47.9417	4691.22	419.707	4805.94	3676.34	1111.99	650305	1000000	40262.5
RRFTTDAIA	47.9911	1082.87	9642.34	9038.37	662.562	2088.93	505116	776881	15598.6
RRDKDRRNM	48.0771	499.311	2177.13	82059	39520.6	26854.2	1000000	1000000	38682
RRKLKIQQS	48.1622	39369.9	375.896	1000000	1000000	55149.3	1000000	1000000	9134.26
RRGDITIKL	48.2324	28034.6	49626.3	40158.4	251825	7615.32	1000000	1000000	68483.8
GRFSEPHAR	48.3365	61575.5	108286	88704.8	172875	22999.1	1000000	1000000	3518.21
IRHNGAHHL	48.3651	16099.4	4646.23	145771	10767.8	6471.63	303908	1000000	13053.8
GRYLAKKKM	48.3894	10133.8	6316.3	43759	17480	15064.4	1000000	1000000	42370.8
KRSKEFLTK	48.4999	207591	19305.2	218701	198738	102251	1000000	1000000	2122.1
ARLNYLLRV	48.5172	28259.2	1178.08	42234.9	146388	15198.6	1000000	1000000	57081.7
GRLQIEKRL	48.5334	31862.7	4771.56	72924.6	339070	6445.82	1000000	1000000	24317.7
RRHWGGNVL	48.7809	2612.77	8907.38	31710	59440.3	1514.81	1000000	1000000	186567
RRHWGGNVL	48.7809	2612.77	8907.38	31710	59440.3	1514.81	1000000	1000000	186567
GRHKPFVSH	48.8124	60168.3	1877.68	110894	272126	21351.4	1000000	1000000	58630.2
SRYQAQHGA	48.8164	2847.99	26547	22352.9	17262.2	18264.3	1000000	783709	10901.5
MRLGAEVYH	48.8358	195144	67911.4	312.519	1865.67	9877.35	1000000	1000000	18078.4
RRGDTFYVV	48.9461	16688.6	6698.49	3368.9	75187.5	13691.6	1000000	1000000	25534.5
KRDWLVKQR	48.9524	268684	345263	26341.2	1000000	32785.9	1000000	1000000	9329.61
NRWAGSKET	48.9758	101167	26559	5357.67	5018.14	13341.3	1000000	1000000	24340.6
RRGLPRLAV	48.9983	822.89	6285.46	23041.5	224224	15469.8	1000000	1000000	61002.6
ARHMVMQKL	49.0417	8568.52	5698.33	566770	87566.5	23774.2	1000000	1000000	27755.7
GRKSTPLHL	49.0905	16795.8	570.322	232957	374681	6225.31	1000000	1000000	4921.4
ARMWKTLTF	49.2072	24530.4	1361.01	6666.31	11342.4	6954.29	1000000	1000000	26880.6
ARVTKVLGR	49.2512	30139.4	18254.6	32181	469648	14229.7	1000000	1000000	82581.5
KRQFMNKSL	49.2835	8186.31	1194.59	86672	150571	64873.5	1000000	1000000	33898.6
RRDFAPPGQ	49.4491	209797	648341	92273.1	1000000	33679.8	1000000	1000000	1000000
GRYAGEESL	49.5441	9982.42	2876.45	113848	19425.7	2145.53	1000000	1000000	25365.2
GRVKESITR	49.672	119611	435410	72595.2	88464.8	10825.1	1000000	1000000	19300.3
GRVKESITR	49.672	119611	435410	72595.2	88464.8	10825.1	1000000	1000000	19300.3
LRQIIGQAK	49.7	4460.02	26744.9	258464	15557.8	213305	1000000	1000000	20022.3
ERLAIRAQL	49.7244	3437.23	524.379	39831.3	69294	7319.63	1000000	1000000	21314.6
YRYMNPAIV	49.7324	8042.71	957.092	21821.1	18648.4	15473.8	324755	1000000	28247
RRSFIIQNI	49.7405	12342.6	2028.95	93056.2	98754.7	27971.9	752672	1000000	9887.39
KRIYKYIHK	49.7925	872246	21433.5	156568	1000000	32890.8	1000000	1000000	3968.83
KRIYKYIHK	49.7925	872246	21433.5	156568	1000000	32890.8	1000000	1000000	3968.83
GRHNLNKTL	49.8123	53434.8	3203.81	168156	47765.4	3351.44	1000000	1000000	123476
KRTDLSSEH	49.8862	183626	409860	327345	17065.8	53572.2	1000000	1000000	7838.89
GRQGSPKIL	49.9315	30490.5	8463.77	26135.4	351142	1807.56	1000000	1000000	52178.7
GRNNGKKLM	49.9644	9771.35	5906.84	46313.3	4086.15	16779.9	1000000	1000000	63745.2
GRNNGKKLM	49.9644	9771.35	5906.84	46313.3	4086.15	16779.9	1000000	1000000	63745.2
RRGPFPLAL	49.9729	3045.31	4631.29	46931.4	12081.2	10797.6	1000000	1000000	13206.5
GRVAERSQL	50.0482	2445.7	7363.43	59568.2	120667	2164.87	1000000	1000000	8051.96
GRGLFLEGK	50.0633	364913	84804.5	130438	1000000	22338.5	1000000	1000000	35311.8
RRIDQLNRE	50.0924	43172.3	19224.1	1000000	737480	11894.3	1000000	1000000	1000000
GRGSLRHSL	50.1061	1962.74	649.801	27791.3	68919.7	2877.98	1000000	1000000	9690.93
KRFWYIEGI	50.18	35097.6	9085.21	31080.5	177079	12663.8	1000000	1000000	8640.52
DRTLKRLQL	50.1945	6638.17	271.558	4605.82	215932	21981.2	1000000	1000000	17945.1
KRLKDAVAR	50.1982	29000.3	46932.6	55531.7	53222.1	18434.4	1000000	1000000	24151.6
NRWRNGETV	50.3124	18503	5355.16	8029.75	4704.55	45243.5	1000000	1000000	28670.6
GRWPKKSAE	50.3648	29148.2	2311.46	1000000	75281	67905.8	1000000	1000000	1000000
GRWPKKSAE	50.3648	29148.2	2311.46	1000000	75281	67905.8	1000000	1000000	1000000
YRYGREEML	50.3979	11473.7	936.027	46739.1	10803.5	16484.5	1000000	1000000	56953.1
GRHGKLGLG	50.4015	349440	8135.69	197234	1000000	17905.6	1000000	1000000	1000000
QRFGPPVSR	50.6318	107555	183717	7404.93	452498	41287.2	1000000	1000000	22858.7
QRYVSGYGL	50.6532	31392.7	52526.6	18904.2	5388.83	6432.66	1000000	1000000	46991.5
RRFSPHFLD	50.6716	57743.1	51248.7	1000000	1000000	6005.74	1000000	1000000	710520
GRTLIPRYF	50.6944	68270	38217.2	24450.1	85735.9	8119.49	1000000	1000000	4328.34
KRLKFNILL	50.7387	37344	6982.08	24745	116992	10504.9	1000000	1000000	19083.9
GRVADVYRY	50.8151	74949.8	196221	1262	1366.66	1721.79	1000000	1000000	10855.5
FRFQQENLK	50.9715	130773	66265.6	52028	12005.8	41180.8	1000000	1000000	27562.1
RRKHPWNLV	51.0158	2919.73	5294.04	141438	1000000	12304.9	1000000	1000000	13584.3
GRTGNVLKL	51.0748	26417.8	34126.4	15667.8	210380	2754.04	1000000	1000000	47160.3
GRQGGVHEL	51.216	18870.6	39147.4	5861.96	267333	2389.98	1000000	1000000	23289.4
DRLAQILEL	51.2753	42305.6	1350.57	549.265	10840.7	3614.15	1000000	1000000	14675.8
GRLQPSPLF	51.3123	31820.3	134855	2741.55	9546.9	6962.34	1000000	1000000	10466.5
KRIVEGILK	51.3319	304112	1000000	65780.9	1000000	21937.9	1000000	1000000	4310.92
GRFRPVLKL	51.3936	29952.3	6484.68	12850	198512	2639.89	1000000	1000000	50542.4
QRAAVIERF	51.512	11819.2	18724.2	36046.3	4741.67	13013.3	1000000	1000000	4892.21
GRLQSLGKN	51.5189	108854	71869.9	63093.8	1000000	18951.2	1000000	1000000	1000000
GRINGRLVY	51.5253	28155	25140.7	4432.08	3521.84	7792.45	1000000	1000000	38662.4
ARNRRLAQQ	51.6095	19532.9	3220.66	108102	1000000	63719.2	1000000	1000000	1000000
YRLRDGHFK	51.6859	327941	30795.9	15269.8	384680	33480	1000000	1000000	27226.8
ARGRGLLLL	51.7179	19114.7	6337.81	98735.4	168333	4344.81	1000000	1000000	76933
GRNVYRMLF	51.719	39136.1	14264.8	2961.77	28168.2	7005.42	1000000	1000000	15548
GRFITPAHY	51.7287	164458	87536.8	16679.5	33959	24601	1000000	1000000	1980.16
GRFGAALTV	51.756	63452.1	149263	4563.25	63187.6	2610.06	1000000	1000000	18882.1
GRFGAALTV	51.756	63452.1	149263	4563.25	63187.6	2610.06	1000000	1000000	18882.1
SRAQFFLHL	51.7761	2502.66	80.7866	31006.1	16380.9	10586	1000000	1000000	28335.7
RRKAVDEAA	51.8137	1064.43	1832.51	424072	4110.1	11627.2	1000000	1000000	19091.8
QRYARPPVL	51.8537	11438.6	1079.63	62691.1	9661.41	4232.64	1000000	1000000	56525
YRAQKIRSK	51.8585	3407.32	370.552	362314	453434	145021	1000000	1000000	36905.1
RRDYVFIEF	51.8919	105051	18564.2	10693	101976	21933.6	1000000	1000000	8855.17
LRHPIQVSR	51.9179	14185	9833.1	135023	36777.3	71071.6	360759	1000000	17223.4
GRYSDSLVQ	51.9204	33770.6	60008.3	72505.1	79255.7	11524.4	1000000	1000000	1000000
DRQIRLWGL	51.9596	23268.3	1019.41	2206.22	230474	18032.5	1000000	1000000	35999.5
RRLVFDNQL	52.0311	9957.28	4809.54	31211.2	23647.2	5188.26	1000000	1000000	6190.06
QRYLDELMK	52.0641	91665.6	304507	50894.2	95209.2	21139.1	1000000	1000000	67347.7
RRLDETVVN	52.2088	45796.6	112653	20145.6	188215	10613.4	1000000	1000000	1000000
GRTFLLQGL	52.27	48225.4	10149.3	121957	24231.9	3208.52	1000000	1000000	31271.5
KRLTVLEKY	52.2768	92645.3	34405.6	18846.4	6341.3	74332.2	1000000	1000000	4249.22
KRSEKIYQQ	52.3312	110169	11899.2	61357	1000000	266234	1000000	1000000	458781
GRKSTPLHF	52.3344	52862.9	2345.16	25378.7	92284.4	14116.6	1000000	1000000	1543.84
SRIEKQLKR	52.3423	87549.9	4166.63	50270.9	1000000	43057.2	1000000	1000000	74515.4
RRGDIIEVL	52.4029	8897.97	2779.17	43134.3	119275	3848.04	1000000	1000000	27263.3
IRNSRPLVK	52.4633	25057.1	4362.56	49847.7	104475	53707.5	1000000	1000000	8629.44
IRNSRPLVK	52.4633	25057.1	4362.56	49847.7	104475	53707.5	1000000	1000000	8629.44
GRVAPRSGL	52.4785	2587.92	18051.1	35186	112919	2397.94	1000000	1000000	45481.1
NRQQRAHSL	52.59	1038.59	51.5876	24413.1	9715.86	24505.6	1000000	1000000	46269.3
KRVYIAYST	52.6187	38162.8	13166.7	6995.74	37554.3	4829.81	1000000	1000000	11244.3
LRLHRSLQL	52.6234	757.081	53.6989	49697.1	1769.29	19696.6	870079	1000000	6590.49
RRFQYEEEV	52.6264	17904.5	7453.39	12305.8	56670.5	13749.5	1000000	1000000	7722.12
KRLWTKIDL	52.708	24269	20390.3	34516.4	176129	6835.21	1000000	1000000	22018.3
GRFKLTETL	52.7344	32704.5	1662.36	38788.9	6926.28	1544.45	1000000	1000000	26993.8
SRQGSIKGL	52.7546	28855.5	4722.34	39709.9	1000000	11759.4	1000000	1000000	128338
GRDIPIVHR	52.8226	281519	141806	169651	1000000	26802.2	1000000	1000000	12066.7
MRVMAPRTL	52.825	1190.28	511.536	1581.45	73.7473	7532.24	1000000	1000000	4846
RRSPSKPTL	52.8736	7509.1	12168	75951.4	8337.16	6494.79	1000000	1000000	9110.28
SRVYLLMKK	52.9627	173107	6426.17	27890.8	211587	11166.9	1000000	1000000	142064
RRSSPPGHY	53.01	41703.9	219289	16918.5	132672	70017.3	1000000	1000000	913.915
LRYGGNLSL	53.0649	2741.14	1711.84	15718	5115.82	9160.91	1000000	1000000	35370.9
GRNALEIVM	53.1009	7187.58	26169.3	3231.7	597.296	1235.98	1000000	1000000	27756.9
RRAGADIII	53.1314	3108.88	82726.8	6177.34	6798.65	2635.25	361339	1000000	19756.6
RRGPLTWYL	53.1419	25410.1	33031.3	12190.5	44052.2	1385.43	1000000	1000000	7509.68
YRQEPIASK	53.3471	13089.7	20346	43671.3	709028	144663	1000000	1000000	85372.1
RRFAPDISS	53.3593	38069.1	116394	79952.9	46934.1	12393.4	1000000	1000000	12265.9
FRYKMRSVY	53.4409	14560.9	1019.46	7133.58	513.608	159163	1000000	1000000	53588.6
ARITSRIIR	53.4418	14256.5	29513.9	14214	264368	3939.84	1000000	1000000	91750.3
KRGLMPGLT	53.5127	203891	375559	38126.6	1000000	28983.6	1000000	1000000	5063.82
LRYLNFFTK	53.5651	42348.2	14669	42309.4	30440.2	54517	901331	1000000	10744.5
GRFQTMEEK	53.5971	110865	183814	125722	140526	22755.3	1000000	1000000	5789.31
GRFQTMEEK	53.5971	110865	183814	125722	140526	22755.3	1000000	1000000	5789.31
VRWSPKGTY	53.6615	35807.7	373914	2136	1103.56	167058	1000000	1000000	4692.04
RRIVPEPVQ	53.7239	27941.6	229806	5841.94	270880	6265.24	1000000	1000000	1000000
KRLLQAVAL	53.7841	3536.15	6972.34	18981	2299.36	3023.08	1000000	1000000	16125.4
SRFSNVYHL	53.8617	7143.78	493.39	3788.46	61340.6	3239.3	1000000	1000000	11286.3
RRSDVEILG	54.0795	111256	849582	72450.4	178087	25908	1000000	1000000	1000000
KRHPLSVML	54.1658	9881.41	17939.6	138855	13880	7042.46	1000000	1000000	7956.86
KRNLPLKLL	54.2023	15489.8	9909.77	11322.4	346255	9531.82	1000000	1000000	12522.6
YRFNGQYSS	54.2035	50525.7	6871.76	43804.2	1217.01	38804.2	1000000	1000000	68315.8
RRGEVPAEL	54.2131	6086.64	26296	62205.9	141777	16321.1	1000000	1000000	6369.99
RRVEKHWRL	54.2426	6700.8	1127.85	8425.34	129058	1426.24	1000000	1000000	5453.17
RRPLPKDQQ	54.2455	28647.7	223322	285352	1000000	138281	1000000	1000000	1000000
RRATPATEA	54.2554	402.51	25638.3	13438.4	1380.46	11163.5	1000000	1000000	35447.4
KRQDLLNVL	54.2668	8112.41	6939.92	41425.9	49744.5	4426.29	1000000	1000000	45520.6
YRLQIGHFL	54.3953	17134.9	1768.34	5649.99	20138.2	9606.8	1000000	1000000	11420.7
VRYVLKEGL	54.4702	33893.4	6502.82	52845.3	17365.4	9080.36	1000000	1000000	35786.1
KRQETKEAQ	54.474	14769	61560.9	314698	87308.9	209402	1000000	1000000	1000000
SRQGEKRSL	54.5474	2401.15	606.257	93314.6	644469	15265.2	1000000	1000000	90606.5
GRFLTGPLN	54.5605	217841	567864	25964.7	377663	5457.62	1000000	1000000	1000000
RRKTTVKTL	54.6567	2874.2	379.153	53278.4	51574.7	11760.8	1000000	1000000	32286.7
QRLLQEHRL	54.6775	24280	9522.15	10292.9	11246.6	3893.96	1000000	1000000	13091.7
SRLWGKHKN	54.957	103913	11370.1	14994.5	840745	15422.5	1000000	1000000	1000000
GRLLEEAVR	54.9955	85476.3	137034	31682.3	493144	7968.85	1000000	1000000	49447.8
IRAKPEYHK	55.0279	53099.3	62395.5	45566.4	223936	110119	1000000	1000000	9901.53
HRQGFSYDY	55.0716	130663	174038	1947.41	2469.56	84033.2	1000000	1000000	32763.5
SRFDIPLGL	55.0941	68967.7	4325.06	25257.3	154759	5324.29	1000000	1000000	24640.9
KRLGIGQSQ	55.0994	75023.9	59568.4	41775.3	759012	99228.2	1000000	1000000	1000000
LRYADRVKE	55.1677	9576.5	7373.69	1000000	16819.7	21521.3	1000000	1000000	1000000
NRTIVITSH	55.1926	28362.6	2260.82	51436.6	8510.88	106540	1000000	1000000	10999.1
GRRSMPVSL	55.2734	376.765	214.882	53113.8	45465.2	12661.6	1000000	1000000	12198.6
MRANITAIR	55.2776	12103.2	1675.16	6598.46	505.175	23803.4	1000000	872068	50280.1
ARLAEQAER	55.3555	50426.9	226029	127651	365932	19026.5	1000000	1000000	28643.8
GRLPQGIVR	55.3727	152674	605144	17831.5	252315	16233.9	1000000	1000000	18019.6
GRLPQGIVR	55.3727	152674	605144	17831.5	252315	16233.9	1000000	1000000	18019.6
KRFIPKYST	55.4064	32626.8	7830.99	7589.84	311643	39755.1	1000000	1000000	5691.58
SRHLPALGL	55.4376	13110.3	3789.35	34179.2	145528	2855.11	1000000	1000000	105443
VRIQRAYKL	55.5418	5765.48	1466.11	4852.3	15062.3	10717.5	1000000	1000000	33853.4
GRLVQTQRL	55.8177	26321.2	13481.6	117559	11646.3	3328.83	1000000	1000000	7952.54
SRVPKKLKK	55.8596	92278.4	2414.83	76812.4	595023	31603	1000000	1000000	64674.8
SRAPLPGQK	55.8632	68890.2	74425.3	87274.7	1000000	54864.3	1000000	1000000	6357.35
RRDSAMLVL	55.9094	1663.6	10401	45341.8	32860.5	4490.19	1000000	1000000	14471.3
GRYTDVSTR	56.0407	51218.8	84218.4	84522.9	254286	18305.2	1000000	1000000	46494.2
GRYTDVSTR	56.0407	51218.8	84218.4	84522.9	254286	18305.2	1000000	1000000	46494.2
SRHVILGTQ	56.1894	120822	8251.48	127054	676378	21636.9	1000000	1000000	1000000
AQWQKVLPR	56.201	11666.5	15228.6	14152.1	11964.8	9888.3	1000000	1000000	30484.4
KRLKDAVAH	56.2239	28812.2	45902.3	65839.7	6251.85	15058.7	1000000	1000000	23665.3
QRNGLRVIY	56.4038	57731.2	55654.9	154.789	1246.92	1620.2	1000000	1000000	63900.1
KRFDDKYTL	56.4933	29855.3	16574.6	10362.8	10814.3	8339.02	1000000	1000000	11512.7
KRFDDKYTL	56.4933	29855.3	16574.6	10362.8	10814.3	8339.02	1000000	1000000	11512.7
KRFDDKYTL	56.4933	29855.3	16574.6	10362.8	10814.3	8339.02	1000000	1000000	11512.7
ERLRVNLRL	56.5119	35075.6	1421.18	182217	87918.3	7288.22	1000000	1000000	39029.6
ARDRALEGR	56.5413	290036	263370	331611	1000000	46044.7	1000000	1000000	58221.6
GRHEQVVER	56.5856	231425	166362	20485.1	324710	11160.7	1000000	1000000	23537.2
SRLPLRAQI	56.6371	1895.8	812.437	12568.4	139992	12580.1	1000000	1000000	13372.7
SRLAIRNEF	56.6882	20470.6	593.436	4700.77	10172.5	6276.65	1000000	1000000	13477.7
GRNLHSHHF	56.9047	23697.5	2018.74	4680.62	12854.8	5132.4	1000000	1000000	3529.44
RRSINQPVA	56.9979	871.749	20539.1	21099.8	10881.9	11720.7	1000000	1000000	16729.2
RRFYPTVTV	57.0246	16435	17074.4	15875.8	86736	11342.1	1000000	1000000	18486.4
SRHTAVVTR	57.1297	24700.2	15714.8	26235.2	74348.3	11864.7	1000000	1000000	46749.7
ARQWTEKHA	57.167	8771.04	56406.3	21740.9	505548	9716.32	1000000	1000000	68522.1
GRTSLTNLL	57.2836	16022.1	10640.7	161564	15734	1811.36	1000000	1000000	26170.1
RRILDGSLG	57.3211	26093.9	44494.6	38930.6	345381	7588.48	1000000	1000000	1000000
KRLDQVIRQ	57.3316	144906	450509	23821.8	808955	34078.1	1000000	1000000	1000000
SRTRIYHKL	57.427	78981.9	1837.59	50325.5	182331	7223.31	1000000	1000000	12687.9
KRYQDIIHS	57.435	135165	179955	255306	938338	31487.4	1000000	1000000	4724.88
GRFLGKGGF	57.4626	159823	98876.6	7011.97	177624	6671.05	1000000	1000000	27226.5
GRFLGKGGF	57.4626	159823	98876.6	7011.97	177624	6671.05	1000000	1000000	27226.5
ARIAKGLRL	57.4718	7175.19	921.585	107463	342332	2437.32	1000000	1000000	24177.8
HRWLKGGVV	57.4757	9440.12	4690.1	6122.16	29956.8	15937.6	1000000	1000000	35022.3
RRESSLKYQ	57.5223	30761	28213.9	88597.6	590442	36091.1	1000000	1000000	1000000
QRYHQPHTL	57.5385	10242.9	8842.12	21472	2174.38	11251.7	304361	1000000	3719.67
GRLQEKLTS	57.548	102199	31949.1	250368	73378.4	13461.5	1000000	1000000	18796.2
GRIGNFIVK	57.5805	220900	116968	6034.14	1000000	9638.83	1000000	1000000	73799.7
GRLPTKKLF	57.5831	146823	25229.5	5816.91	56652.7	13827.6	1000000	1000000	7164.64
ARQSVYEEK	57.5908	88704.5	256151	120600	1000000	38849.8	1000000	1000000	8334.13
SRMIRKMKL	57.6259	11659.4	9.14993	279729	226591	30109	1000000	1000000	100904
ARLVLLKKL	57.6423	37544.4	2105.87	14258	104198	2384.93	1000000	1000000	114074
GRMVQVHEL	57.8413	25973.9	2893.69	12513.8	14331.7	1292.1	1000000	1000000	3178.28
ARLKAELAR	57.8548	25921.2	29362.9	28991.5	82337	18064.5	1000000	1000000	75944.7
GRLVARAVL	57.8704	1412.39	3849.54	13137.1	17346.6	1400.12	1000000	1000000	50990.5
GRALIPLAL	57.8976	2757.3	2284.91	107397	14717.7	3588.4	1000000	1000000	46591.6
GRLQQVLTG	57.956	48344.8	17363.2	19288.2	11650	9142.61	1000000	1000000	1000000
KRMVVPAAL	58.2225	2265.97	4177.57	273411	17300.4	14476.8	1000000	1000000	4063.01
RRIPAEGRV	58.2863	16499.1	147664	13292.9	1000000	7242.97	1000000	1000000	5924.05
KRFLGSGGF	58.3266	101978	339428	7521.39	35056.9	21066.4	1000000	1000000	4119.36
SRHSKALKL	58.3666	7716.48	86.9608	108083	105712	5177.58	1000000	1000000	89572.2
QRKERLYPL	58.4004	5253	35.8723	30006.1	9742.53	23969.9	1000000	1000000	210945
RRLPPIKEA	58.4071	6260.53	7912.97	7935.39	229273	16727.3	1000000	1000000	10750.9
TRYLFALQL	58.5445	13251.4	4788.59	12593.6	19391.3	5633.9	1000000	1000000	16684.8
QRVELLAKK	58.7036	62138.3	206534	6572.51	31059.5	12199.5	1000000	1000000	170900
SRLKSILKL	58.7565	17927.7	106.261	23485.8	81951.3	3600.33	1000000	1000000	74104.7
HRMWGRLVG	58.7754	8097.61	2387.46	14634.9	7967.89	8055.35	1000000	1000000	1000000
ARLQLERQL	58.8359	3669.89	6179.53	16834.3	177806	4658.4	1000000	1000000	14435.1
ARLRADANR	59.0331	75301.4	154696	84810.3	521443	31475.4	1000000	1000000	61745.4
KRVTEILGF	59.0544	28878	77507.4	4281.42	6643.92	10935.6	1000000	1000000	2223.55
RRVLPPSAL	59.1009	514.098	5642.28	17273.5	14214.9	4229.67	1000000	1000000	41481.1
SRIGERVGL	59.1656	10776.9	7344.19	6448.09	513564	2566.39	1000000	1000000	35833
YRQKQGVVL	59.1861	4106.25	2152.78	15255	5490.16	7518.54	1000000	1000000	48614.4
GRLHLGHTF	59.239	28364.2	17448.1	1053.29	1959.2	3147.77	1000000	1000000	3318.05
KRIKPLPTK	59.3211	93274.2	76963.6	24489	922979	35818	1000000	1000000	5386.55
QRFNIHNNR	59.3625	404833	15731.3	75556.2	248006	29892.2	1000000	1000000	46254.2
KRVYNIPVR	59.3651	50779	78139.4	27072.1	301609	12813.1	1000000	1000000	19245.8
KRVYNIPVR	59.3651	50779	78139.4	27072.1	301609	12813.1	1000000	1000000	19245.8
GRLQLVNKL	59.3968	15459.7	3253.89	13057.6	57712.2	1064.96	1000000	1000000	72372.2
GRLKAEIAR	59.4114	61693.8	114285	32583.2	162734	13637.7	1000000	1000000	70330
QRIQLAEKF	59.5095	33639.9	38941.1	1045.91	1489.31	3092.78	1000000	1000000	17281.9
YRNIKVLLT	59.6073	51657.1	1291.85	4532.13	219937	5655.02	1000000	1000000	31434.1
YRYPSNLQL	59.6481	20249.6	5311.53	46689.1	20388.7	10196.5	1000000	1000000	6215.15
ARAKGEILR	59.6713	65669.6	526647	86983.4	730850	32967	1000000	1000000	113106
GRQMIDNSY	59.7076	69638.2	13968.6	114696	5321.32	55624.4	1000000	1000000	20973.1
SRLLHKHRF	59.7146	12059.8	83.9252	6487.36	12643.4	13268.9	1000000	1000000	12837.6
KRYAYKFDF	59.7785	124732	19456.9	36516.1	34586.2	26261.8	1000000	1000000	1063.31
FRYNGTVGL	59.7984	15245	4375.66	70759.2	1063.94	12096.4	594128	747250	125282
RMWGRLVGL	59.8028	5476.35	2269.81	11648.6	10577.1	3509.69	33055.7	79654.5	22137.5
VRLRKEIKR	59.8421	375495	23262.8	46231.6	1000000	142693	1000000	1000000	94998.9
GRAGPSYSM	59.8933	834.477	10431	6156.71	762.322	26079.7	1000000	1000000	18730.9
ARLSKEALK	60.0748	45842.9	16590.9	99849.1	1000000	39549.7	1000000	1000000	55895.3
KRKALEETM	60.1048	6257.91	1420.84	112472	409.029	14668.5	1000000	1000000	4347.27
KRVSQPVQL	60.1969	3799.67	21760	11904.6	18062.3	8113.29	1000000	1000000	352.453
KRFEVNKKK	60.2836	720712	561814	119316	1000000	184817	1000000	1000000	9158.49
ARAAGSTVR	60.3056	12138.8	164217	101657	16045.6	17632.1	1000000	1000000	69695
QRAVLLVGL	60.3307	8897.8	14241.2	24023.6	3668.89	2063.55	1000000	1000000	70563.2
ARVVQKLGF	60.3576	37298.9	75843.3	2391.77	2816.7	5118.77	1000000	1000000	11816.2
RRISGVDRY	60.4209	25531.4	189324	6588.57	27417.3	9265.79	1000000	1000000	4988.21
RRISGVDRY	60.4209	25531.4	189324	6588.57	27417.3	9265.79	1000000	1000000	4988.21
RRISGVDRY	60.4209	25531.4	189324	6588.57	27417.3	9265.79	1000000	1000000	4988.21
ARATLSSIR	60.5727	10313.6	17880.8	109120	25462.3	9382.72	1000000	1000000	131130
GRHPIGVLL	60.7632	40200.9	25528	84553.2	198491	2386.33	1000000	1000000	27317.4
ARFQRNHRL	60.7737	8328.88	1469.49	117109	134321	8737.19	1000000	1000000	15793.1
KRFEGLTAR	60.7751	39568.1	130124	29760.3	16431.4	60514.3	1000000	1000000	20700.1
HRVDLGTLR	60.776	54041.7	591076	3040.69	8262.29	5027.36	1000000	1000000	56878.1
RMWATQGLA	60.9994	1520.22	88059.2	22073.5	1307.66	3946.45	44139.9	31564.3	7811.58
RRLDKDSGF	61.0147	51572.2	12047.7	13297	76330.4	24800	1000000	1000000	14557.5
GRLRNLISD	61.0869	81141	3751.88	1000000	1000000	10051.6	1000000	1000000	1000000
GRVAQLEQV	61.1427	15107.3	13441.1	16010.9	52013.5	3045.13	841474	1000000	2879.28
RRFEFQADA	61.2362	2448.34	27904.6	20515.1	17791.4	22047.6	1000000	1000000	45251.1
IRYPDPLIK	61.2399	133785	83760	45469.4	54414.3	10904.4	839022	1000000	5078.44
ARLFGLAQR	61.3013	37875	31211.8	32416.3	1000000	38127.6	1000000	1000000	50472.9
YRNQLLNIF	61.3047	16827.9	1180.51	380.612	282.744	1190.31	314166	131947	15561.7
SRHSLSAGL	61.3205	4882.67	1595.18	83843.7	38558.8	4507.63	1000000	1000000	70288.9
GRQGPNANL	61.3377	8636.79	74826.6	35096.8	1000000	8150.18	1000000	1000000	144124
ARTPNLVKH	61.3712	105880	367720	141019	101548	30943	1000000	1000000	28020.1
KRASVFVKL	61.427	3023.44	3126.02	69301.9	35299.5	20533.5	1000000	1000000	5295.99
SRAAEKLYL	61.5073	5550.67	935.36	140222	22238.9	3631.3	1000000	1000000	38353.7
IRSSLLLGF	61.5844	24948.6	18566.9	3479	1359.78	12464.1	1000000	1000000	1551.26
RRVHVTQED	61.5923	11493.9	51349.9	1000000	19079.4	9059.99	1000000	1000000	1000000
ARNNARVIF	61.5977	5282.73	8298.15	488.778	1034.06	1600.21	1000000	1000000	24137
GRVKGRTGL	61.6066	4196.29	8474.53	15656.8	27352.5	1726.96	1000000	1000000	72430.7
RRLLDTTIT	61.6315	21569.3	12958.9	2027.77	27919.4	459.301	1000000	1000000	55677.4
ERQSQALIL	61.6456	4241.3	1486.55	17562.7	1512.94	1276.08	639423	1000000	36038.8
ARLKFPRLL	61.6573	9934.41	1288.79	35107.4	256072	8306.84	1000000	1000000	37737.3
GRIVIYIDR	61.6721	1000000	581589	47795.8	1000000	4979.51	1000000	1000000	12801.7
RRAFDGERL	61.718	1668.54	5359.67	113697	16892.1	6023.39	1000000	1000000	47770.3
QRLIFAGKQ	61.7354	126707	74240.5	15604.8	247647	38832.8	1000000	1000000	1000000
GRIVQSRGL	61.7522	13571.8	29762.8	74508.6	73574.4	2304.68	1000000	1000000	10677.9
TRSAIILHL	61.8155	31167.7	1491.17	93659.4	53183.2	3741.33	1000000	1000000	5043.58
KRFVQSSQL	61.8315	15514.5	16561.3	92745.7	24063	22290.3	1000000	1000000	1058.78
WRYPGSLIP	61.9612	34512.5	26070.3	3333.68	1754.24	881.621	1000000	1000000	11874.5
SRIEEALQK	61.9839	124116	65642.1	22453.7	1000000	18661	1000000	1000000	6895.83
GRYGSTNAR	62.0427	84332	177725	157328	154906	20867.8	1000000	1000000	131979
ARYSLRDEF	62.1281	16489.9	29239.7	4236.75	11982.2	8494.18	1000000	1000000	11368.8
ARLSAIYGG	62.14	65211.6	24900	13099.1	124612	18707	1000000	1000000	1000000
SRLALHKQF	62.1774	67195.9	655.01	1096.9	108197	3853.92	1000000	1000000	2190.12
GRLGSFHEL	62.1894	60409	2063.05	4895.68	56384.3	2490.54	1000000	1000000	15600.9
DRQKSRILS	62.1996	80866.7	50665.8	9323.89	408522	51743.8	1000000	1000000	196077
GRKPPLLKK	62.2611	234394	27311.3	169654	1000000	46797.7	1000000	1000000	40680.6
KRAYIPRTL	62.3606	4756.79	3245.91	445094	59800.5	28580.1	1000000	1000000	4524.12
KRYWTKTIE	62.4021	57596.3	15259.7	1000000	39430.7	8703.53	1000000	1000000	1000000
KRFADAASL	62.6516	3029.66	5664.88	45039.2	8524.63	2962.59	1000000	1000000	8850.55
SRIALKSGY	62.6835	148673	8840.97	12232.3	31742.6	10063.4	1000000	1000000	33016.4
ARNSFRYNG	62.6933	15384.1	4895.78	4836.15	52880.8	37080.6	1000000	1000000	1000000
TRLGHSIGR	62.8281	153428	103596	32919.1	269351	64078.3	1000000	1000000	99651.3
SRTSQQLQL	62.8408	2797.3	2693.19	73493.4	14247.9	14132.6	1000000	1000000	2724.39
FRIPWKHGL	62.8604	31041	3975.74	5858.04	16267.4	7155.82	690484	1000000	12244
RRIYDITNV	62.8637	18104.7	3498.49	10003.7	734369	4094.76	1000000	1000000	32111.6
KRNNQIRKT	62.8798	55927.5	53525	26893.8	404188	21680.3	1000000	1000000	11539.6
SRFLDPRNK	62.9564	97430.6	18118.5	60235	1000000	21403.5	1000000	1000000	35253.3
KRKRFLIKL	63.0096	37073.6	795.439	109585	318233	34186.2	1000000	1000000	48460.6
KRYKSIVKY	63.0526	246647	43843	20690.3	24065.1	48122.3	1000000	1000000	6597.76
ARVAEQLRA	63.0666	2645.89	63338.4	54626.7	7441.03	2527.35	1000000	1000000	21999.4
ARVAEQLRA	63.0666	2645.89	63338.4	54626.7	7441.03	2527.35	1000000	1000000	21999.4
ARLQDAAQK	63.0686	20138.5	266816	40434.7	1000000	24532.8	1000000	1000000	19866.5
GRYDGLVGM	63.0736	10631.8	59438.8	26312.6	6339.84	6444.18	1000000	1000000	28829.7
SRLINGPYR	63.0999	72074.7	30030.2	20812.2	1000000	21083.9	1000000	1000000	47514
IRQNIQKIL	63.1707	6423.44	1626.76	117066	9198.5	9439.3	257068	1000000	61750.4
GRSGRFGHL	63.2464	45012.9	716.479	79150.5	1000000	7648.57	1000000	1000000	21867.1
GRTSRIAGL	63.2475	5062.88	1543.04	416187	244316	8790.59	1000000	1000000	24189.4
IRNAHSIHQ	63.2591	27985.1	12869.3	154876	64790.9	30057.8	1000000	1000000	1000000
LRVTPFILK	63.2624	12961.1	46452.2	9110.52	9748.11	39255.3	715704	1000000	46722.1
LRVTPFILK	63.2624	12961.1	46452.2	9110.52	9748.11	39255.3	715704	1000000	46722.1
ARLKILETL	63.3389	14366.4	330.069	40460.3	32296.6	5036.49	1000000	1000000	31933.8
GRFDSSIIR	63.3853	283764	345146	29410.3	90286.6	2909.23	1000000	1000000	46796.8
ARLALSPVP	63.4293	40091.2	21523	12041.7	27857.6	622.084	1000000	1000000	89110.3
ARIASPEGQ	63.6887	142803	130666	142000	1000000	11893.1	1000000	1000000	1000000
ARLTQPARL	63.7499	4365.36	5455.79	74752.7	45532.4	9519.08	1000000	1000000	25758.6
LRQELTKKL	63.7976	6803.56	3628.98	21360.2	7707.33	21447.7	1000000	1000000	124164
ARRNPEPLR	63.84	13252.2	129319	83532.2	598930	54737.1	1000000	1000000	182003
KRLDEKLGI	63.919	48335	28238.3	82867	270268	30403	1000000	1000000	9895.35
KRLDEKLGI	63.919	48335	28238.3	82867	270268	30403	1000000	1000000	9895.35
ARTRSILSL	63.9276	6221.23	612.248	205332	54787.8	6325.86	1000000	1000000	40613.8
FRYGGAPQA	63.9615	8344.03	33735	5762.39	6150.16	9916.99	658597	1032.63	37663.2
SRLAHYNKR	63.9628	99472.4	1380.28	82826.4	453121	13194.2	1000000	1000000	64973.7
SRLAHYNKR	63.9628	99472.4	1380.28	82826.4	453121	13194.2	1000000	1000000	64973.7
SRLAHYNKR	63.9628	99472.4	1380.28	82826.4	453121	13194.2	1000000	1000000	64973.7
SRLAHYNKR	63.9628	99472.4	1380.28	82826.4	453121	13194.2	1000000	1000000	64973.7
ARVKQEEQR	64.015	57949.4	98458.5	23777.9	210622	23106	1000000	1000000	6537.58
GRLTKKLNG	64.0367	87486.1	272.24	337972	273465	32457.6	1000000	1000000	1000000
RRLFEQNVQ	64.0709	30533	23899.9	81586.4	193355	21455.6	1000000	1000000	1000000
GRTLTHEHL	64.1434	29491.2	3114.34	107990	155467	1491.39	1000000	1000000	3086.01
SRIGQTATK	64.1721	65156.9	84372.4	9731.67	249268	22850.8	1000000	1000000	26182.1
GRAQDALTL	64.242	2144.24	21783	52764.8	3083.04	1992.85	1000000	1000000	27437.6
SRHILQQTL	64.2434	7194.95	1028.11	98868.4	9177.73	5820.97	1000000	1000000	26317
SRTNRPPLS	64.2696	143090	4110.68	1000000	34535.5	37416.2	1000000	1000000	53936.8
IRAGMQPGL	64.3266	6585.04	107833	21864	7734.64	24123.8	1000000	1000000	35600.7
LRHPNILRL	64.3496	3636.86	1175.88	109201	26739.6	10028.7	1000000	1000000	15166.1
HRAKNILNK	64.3834	23344.2	7296.35	81370.6	415957	61507.9	1000000	1000000	49850.6
ARLPWAGQL	64.534	23276.3	57316.8	7506.69	336166	4424.47	1000000	1000000	12407.1
KRYKEAQKI	64.5874	33230.7	28544.9	247565	62697.9	41354.6	1000000	1000000	3982.4
GRIAQSAEL	64.6674	8445.9	11716.8	35270.4	13558.6	1389.59	1000000	1000000	8493.81
FRQLPARTL	64.8681	1210.71	3880.82	44083.6	7176.27	8775.23	1000000	1000000	93096.7
RRNKSYSFI	64.8854	18002.6	3200.5	13848.9	467690	10696.1	1000000	1000000	20104.3
MRFDGRLGF	64.9456	28222.8	8561.96	121.865	680.93	12164.3	1000000	1000000	12257.1
HRFAEKHNF	64.9755	67087	8979.54	3240.82	2761.86	11899.8	1000000	1000000	2617.28
GRFASFEAQ	65.1118	49462.3	5540.43	169479	19136.1	8736.76	1000000	1000000	1000000
ARTLEPLAK	65.2071	54631.7	168550	357133	190342	31004.8	1000000	1000000	26891.2
KRFGPNVPA	65.2172	6742.54	92446	4777.08	48002.1	15451.9	1000000	82151.1	11650.8
KRFGPNVPA	65.2172	6742.54	92446	4777.08	48002.1	15451.9	1000000	82151.1	11650.8
MRMSVGLSL	65.3878	1257.16	48.0753	3787.33	1080.45	9887.17	1000000	239438	3661.12
SRFLPKGTK	65.4701	115859	31032.9	39280.9	1000000	39434.1	1000000	1000000	55035.8
ARLQQMSER	65.5786	37578.9	91252.1	91817.6	355469	63048.3	1000000	1000000	18121
SRFPEALRL	65.5889	24512.2	5867.64	59179.9	22216.6	2752.28	1000000	1000000	11074.1
FRYPQDYQF	65.601	65118.9	29809.9	1284.16	225.257	46446.8	192083	1000000	866.885
KRFAGKVTT	65.6012	87732.8	89787.2	39254.5	83472.8	6168.81	1000000	1000000	7091.52
KRYAVPSAG	65.6682	27594.9	27326.7	1000000	57314.2	105882	1000000	1000000	1000000
IRAAQNISK	65.7147	19898.3	99402.2	195382	40694.3	51387.4	1000000	1000000	13226.6
SRYYKRPVL	65.7827	3984.46	30.7411	67847.5	93744	5704.85	1000000	1000000	172048
NRYAVEGRD	65.9297	176529	23838.5	1000000	422331	28994.4	1000000	1000000	1000000
RQTGIVLNR	65.9969	97534.4	167016	15166.2	192133	8000	1000000	1000000	22695.9
FRNIGRILG	66.0005	21512.8	9253.46	20331.6	13215.4	32012.3	1000000	1000000	1000000
RRNFPIAMI	66.058	953.061	5576.37	14448	136212	19640.8	1000000	1000000	45034.8
LRSGVIVRL	66.0875	4861.71	7587.65	29716.5	18158.2	10454.2	1000000	1000000	3959.76
WRLRLGGAA	66.0962	2634.06	6523.48	2305.38	1195.6	4411.02	1000000	8546.15	96026.1
HRFGLRKDL	66.1308	18886.9	3300.27	6665.84	95795.2	5145.75	1000000	1000000	65956.1
RRSPFLQVF	66.14	11473.9	17352.3	2295.73	1119.48	21671.9	1000000	1000000	1205.02
GRFNERFIL	66.1843	14349.4	3608.07	26810.9	7988.24	776.926	1000000	1000000	14473.5
IRSAVSVHL	66.2737	9339.68	12427.8	253802	9202.87	6602.6	1000000	1000000	1211.49
YRHDKRIKL	66.4228	13232.6	616.706	51760.7	235510	12721.4	1000000	1000000	325517
VRLAGRPQL	66.528	3228.98	5340.64	9488.23	49743.2	7028.83	1000000	1000000	12965
RRAEIKFSS	66.5311	15256.6	10660.2	234519	79228.3	51733.1	1000000	1000000	18146.6
ARFFKLHER	66.7824	225776	2987.69	34599.8	824908	35592.9	1000000	1000000	25498.4
ARITQEGQR	66.8088	66336.2	341277	22549.5	1000000	35161.6	1000000	1000000	8668.68
SRYSQKQHY	66.8263	86581.2	8252.78	38202.3	8228.77	70977.3	1000000	1000000	2717.49
RRRDFGEKL	66.8838	732.548	2069.33	34102.3	77684.2	12718.9	1000000	1000000	92667.4
ARHPHKYRM	66.9205	1895.12	394.617	100080	2679.25	35692.5	1000000	1000000	38267.6
ARIGQTGTK	66.9521	198152	960192	11399.2	1000000	22324.8	1000000	1000000	27141.9
GRAFVNTRK	67.0179	85262.4	177518	430302	600836	32594.6	1000000	1000000	44586.6
SRLDLIAQQ	67.2771	45352.8	8783.74	15404.3	1000000	14706.5	1000000	1000000	1000000
GRILGPRGL	67.2961	14701.2	20711.2	50810.5	1000000	1906.28	1000000	1000000	20281.3
IRQGKAKLV	67.3944	38856.5	12191.1	58582.2	1000000	45026.6	1000000	1000000	67218.7
GRFFLSSGL	67.4138	58146.3	7209.52	62956.9	46460.1	3126.35	1000000	1000000	98780.5
KRFGFPEGS	67.5751	728075	304695	60936	283716	63009.9	1000000	1000000	4730.01
ARSLQKLGF	67.5947	60643.4	43080.5	6935.37	16203.2	16078.8	1000000	1000000	7592.74
SRYQDILVF	67.6503	11005.2	2507.7	1645.42	4973.42	6577.79	1000000	1000000	12703.5
RRSTTYSSL	67.6658	1854.81	1767.9	44456.4	26973.3	10390.6	1000000	1000000	6450.75
GRFADSHEL	67.7897	33092.9	14322.4	27167	8314.96	1163	1000000	1000000	5183.94
ARLDILKIH	68.122	198122	11559.1	17872.6	159925	5936.88	1000000	1000000	81448.6
RRIVPGQFL	68.1715	6089.81	29076	10954.5	122450	4160.93	1000000	1000000	6967.61
SRNIKMLHI	68.1734	6860.42	64.3417	89062.9	365886	18600.4	1000000	1000000	11910.3
ARIQKVTKR	68.2426	41232.6	13797.5	16993.7	1000000	20783.2	1000000	1000000	49741.2
KRFSGTVRL	68.3486	8631.32	16577.4	62454	21331.4	7716.08	1000000	1000000	4074.89
QRYNNPRSL	68.4933	2826.81	1379.79	147146	24378.5	24642.6	1000000	1000000	47275.2
SRQQRKAEI	68.6621	1161.16	153.79	213964	130509	62336.4	1000000	1000000	91847.1
RRHFPVLFV	68.6775	19370	4424.2	5458.73	1000000	10295.5	1000000	1000000	80418.5
ARHSLLQTL	68.7544	6377.75	2462.12	59479.2	14553.2	3393.46	1000000	1000000	20980.9
QRALLLQQL	68.8735	3695.12	4526.35	28328.8	9303.89	5242.24	1000000	1000000	13409.8
SRFGQGRPA	68.9094	1976.18	7091.81	4902.9	18030.2	12028.7	1000000	471678	34116.5
MRQKAVSLF	68.9584	10590.1	1868.82	256.337	1406.1	17722.7	1000000	1000000	10871.6
KRIANLQTD	68.9766	56890.4	36032.4	1000000	173985	13023.5	1000000	1000000	655591
LRTALIFGG	68.9803	75701.4	27515.4	147773	4123.78	14583.7	1000000	1000000	1000000
KRHQYHIRA	69.102	8789.38	8970.66	61116.7	306839	18832.8	1000000	1000000	4644.48
GRTGRVGNL	69.1535	23574.4	4552.52	45035.8	690764	5395.85	1000000	1000000	65810.1
NRLLKLFTR	69.3251	124739	774.291	13796.1	123677	43965.2	1000000	1000000	24799.3
YRFKKRTEL	69.4724	7514.21	38.795	18664.7	9891.83	10314.4	1000000	1000000	42113.4
SRSVIRPPF	69.5015	8057.86	2545.67	3290.7	2985.85	9484.47	1000000	1000000	10730.6
SRFGKFIRI	69.7927	40558.2	245.71	25621.2	503672	21794.8	787533	1000000	60258.3
SRFGKFIRI	69.7927	40558.2	245.71	25621.2	503672	21794.8	787533	1000000	60258.3
RRNPGVVIY	69.8292	28963.9	79265	410.309	1969.9	1626.04	1000000	1000000	8415.7
KRIDIIHNL	69.8669	33518.2	5535.3	12619.7	652966	6003.7	1000000	1000000	3309.51
NRLREKLTL	69.9067	23062.7	185.006	23275.3	9056.36	13929.1	1000000	1000000	58851.4
GRLPESLRY	69.9506	300743	228331	40022.2	8856.06	16875.4	1000000	1000000	4367.5
GRIHGSPLQ	70.184	60173.7	226771	49052.7	244148	5156.65	1000000	1000000	1000000
GRYGNTPFL	70.1903	63630	51167.5	12018.7	400211	3266.81	1000000	1000000	90648.2
GRLPVGLSL	70.388	6936.48	3723.54	36369.8	74277	4161.8	1000000	1000000	8539.51
SRLSRSLLW	70.3995	22314.8	927.907	17689.7	44386.9	27755.7	1000000	1000000	890.834
SRHGQKGIL	70.4423	20001.6	769.252	12483.6	120973	1792.46	1000000	1000000	104987
IRSVVALHN	70.4494	91434.1	165348	248315	88006.3	25316.2	1000000	1000000	643527
GRKSSPLHF	70.5204	60088.5	1728.01	40033.7	88760.5	12283.7	1000000	1000000	2686.79
GRGKFAVVR	70.7422	119337	51178.6	40921.7	237214	11081.5	1000000	1000000	45070.1
QRFGRKDHL	70.9033	61932.2	2186.55	80491.5	189514	10602.7	1000000	1000000	69008.7
MRYAVNVAL	70.9851	2990.02	906.301	7989.91	344.28	4203.53	1000000	409601	16490.6
RRGDFIHVM	70.9854	2005.23	4871.75	4870.55	2848.13	13536.8	1000000	1000000	7149.49
DRIRFTVNR	71.1306	321425	24933.6	802.92	485327	46406	1000000	1000000	74027.7
KRLKNNIRF	71.2317	66561.8	36994.6	11683.7	130529	29513.8	1000000	1000000	4441.38
KRAFIITGQ	71.2523	87555.4	56492.9	126083	472786	96241	1000000	1000000	1000000
GRHFYQRKK	71.3322	145380	30854.2	397586	1000000	40309.2	1000000	1000000	208721
SRYGGGPRL	71.3852	18264.1	19691	21363.1	127976	4438.56	1000000	1000000	74844.6
SRYGGGPRL	71.3852	18264.1	19691	21363.1	127976	4438.56	1000000	1000000	74844.6
RRKEVESIL	71.4008	5334.19	636.332	60536.2	84114.1	4994.8	1000000	1000000	37415.4
QRYNSFISL	71.4347	10683.7	630.173	46363.9	2815.35	13773	1000000	1000000	138416
KRTFLRQAL	71.5685	1866.64	2835.88	140271	2242.61	13378.9	1000000	1000000	20358.1
GRFHMYEGY	71.5952	453381	183504	4986.98	5886.86	19826.1	1000000	1000000	4777.9
RRFENAPDS	71.625	107916	323517	89559.2	145301	9862.45	1000000	1000000	48511.9
ARLGYKIKF	71.6417	156938	31486.1	940.68	145798	17602.8	1000000	1000000	67649.1
SRLPTINKH	71.6459	171893	13916.2	60403.4	104738	23103.6	1000000	1000000	27271.7
GRKLVATKL	71.6874	22826.3	3147.22	107102	133170	2936.07	1000000	1000000	77638.2
SRYKDTINK	71.7338	193356	24786.5	69967.2	955393	39015.6	1000000	1000000	107322
GRKGVAINM	71.7462	13159	18534.9	41634.3	38561.5	14263.8	1000000	1000000	39598
SRIALNSAK	71.8328	29754.3	6895.13	81351.6	193287	6905.05	1000000	1000000	92740
KRNIPKLDA	71.8366	6020.45	9561.77	31379.4	132952	37171	1000000	1000000	6775.56
GRLVTRAAF	71.9111	2283.8	10989	3851.23	1659.58	6096.28	1000000	1000000	20865.1
SRFGKFIQL	71.9332	33602.1	172.809	9434.98	778579	12113.7	1000000	1000000	25874.8
GRFLEIGKF	71.9339	224359	70622.1	4140.24	238030	4315.15	1000000	1000000	12382.5
LRRTRLILF	71.9596	493.362	190.36	10409.8	1196.55	54747.2	923403	1000000	34396.3
ARFGLIQSM	72.0795	4387.87	3322	5786.52	2997.21	7637.19	1000000	1000000	14247.6
KRFTQKSSL	72.1915	3905.64	561.371	112809	16737.4	34384.6	1000000	1000000	10312.9
NRVGLNLLY	72.2826	208509	77013	209.167	763.006	6250.9	1000000	1000000	57588.2
RRRLSYNTA	72.2968	534.138	2498.36	43665.9	37454	5879.55	1000000	328982	36141.2
ARLGGAVLS	72.3997	183108	556812	22045.1	189869	4181.45	1000000	1000000	114845
QRYSKRVYI	72.3998	2913.63	703.307	51457.3	73999.5	20576.2	1000000	1000000	38562.8
GRNRYQLEI	72.4524	22010.8	3741.75	35404.1	69266.1	8295.55	1000000	1000000	26538
RRLEPPSSS	72.5262	19130.8	12187.1	74585	369461	70916	1000000	1000000	20378.1
FRFLGKLMA	72.537	2715.28	1316.54	23787	1128.31	11854.6	1000000	10378	89323.6
YRENVFKLL	72.6075	30457	742.657	75223.9	10404.3	24597	1000000	1000000	108477
QRLPVSRIK	72.6851	48225	68336.3	62630.5	91437.5	13899.3	1000000	1000000	14554.6
ARIAKLEKA	72.7457	6620.58	537.788	43363	114070	4720.97	1000000	1000000	41072.3
ARIAKLEKA	72.7457	6620.58	537.788	43363	114070	4720.97	1000000	1000000	41072.3
RRVEPTVTI	72.8857	1922.18	51723.3	4082.69	3384.85	8360.01	352392	1000000	17127.1
SRTGVGTHL	73.0164	16995.4	12597.8	36616.6	90841	7975.62	1000000	1000000	10361.7
GRLSNISHL	73.1185	9030	949.085	87792.3	1000000	4320.72	1000000	1000000	14962.9
GRLSNISHL	73.1185	9030	949.085	87792.3	1000000	4320.72	1000000	1000000	14962.9
SRHSQGLRI	73.2005	4770.47	1594.21	89607.5	44554.6	16304.7	340018	1000000	13276.4
LRVKELEVR	73.2129	9946.2	5327.48	20198.4	2871.79	18589.2	1000000	1000000	13215.3
YRVYQPVRY	73.2303	134205	49008.6	6040.3	510.503	15137.6	1000000	1000000	5769.13
YRQPSQAGL	73.2994	4940.17	35093.4	124367	21422.2	19271.7	1000000	1000000	62888.7
SRYRLPVAT	73.3069	39180.9	4606.74	31652.3	96411.8	4513.76	1000000	1000000	85302.1
GRLEGWEVF	73.4115	22684.3	49588.2	2159.32	4104.76	2996.63	1000000	1000000	5246.1
KRYDREFLL	73.4273	42154.3	17857.8	83201	104520	12358.8	1000000	1000000	7120.06
KRYDREFLL	73.4273	42154.3	17857.8	83201	104520	12358.8	1000000	1000000	7120.06
KRFNGSESI	73.52	6715.72	2481.28	174237	2481.13	47139.1	178440	1000000	7239.18
ARYLGSTQL	73.521	7717.8	16406.1	38896.8	47685.4	6432.39	1000000	1000000	21445.9
ARLGVVTGL	73.7134	22914	41330.5	3672.43	236738	3600.75	1000000	1000000	41616.2
KRIHIRENS	73.7368	23391.9	6936.75	142406	230098	30230.2	1000000	1000000	6733.92
KRLGTLVVT	73.8053	67969.7	79647.2	1843.14	176175	5801.54	1000000	1000000	8379.64
IRAGLIPKF	73.9503	38084.8	65660.7	1056.94	5693.55	8204.73	1000000	1000000	21281.2
GRIEAREIQ	73.9944	21017.9	21574.6	9400.3	152419	2412.03	1000000	1000000	1000000
GRFEGQVRQ	74.2587	127498	543009	101247	351786	17546.3	1000000	1000000	1000000
GRSGYNYFF	74.324	320196	58985.7	613.31	38502.3	10748.2	1000000	1000000	6852.62
RRLPADHVS	74.3509	47151	146060	22689.2	12655.7	9287.71	1000000	1000000	3246.68
DRYLNIVHA	74.5211	19410	5394.5	1020.62	246901	9668.42	1000000	446433	33716.2
GRTLSDYNI	74.5738	39429.8	28736.9	57200.6	8683.01	7820.71	447493	1000000	18216.5
HRYAAYQQL	74.6702	12357.9	20105.1	20493.6	17197.4	5057.5	1000000	1000000	1147.85
ARLRHQELF	74.6742	13840.1	1510.63	19727.9	7723.67	16326.4	1000000	1000000	39312.2
KRLLLQNEL	74.7063	17549.9	4874.4	34662.6	23058.1	3280.42	1000000	1000000	16576.5
LRQLHLNQL	74.7826	427.098	73.3299	96293.7	10549.4	17316.8	744226	514340	23761.1
MRLSWFRVL	74.8499	2567.02	40.3465	299.676	654.443	5777.53	1000000	1000000	19114.8
ARIQEAVYK	74.8507	87580.6	670438	32526.9	945860	6651.27	1000000	1000000	19320.3
GRLFQLQTL	74.8839	22376.5	2424.6	27366.2	5480.6	4100.11	1000000	1000000	15726.6
GRDQARPPA	74.9308	1169.96	40076.6	26312.9	39593	6935.59	1000000	1000000	59275.2
LRHYGYLRF	75.0879	36574.4	5226.72	10813.7	4331.69	11284.1	687338	1000000	7955.73
KRKQPELLM	75.1759	2567.93	7168.86	52375.8	4744.42	66622	1000000	1000000	4790.4
GRNNEQPGL	75.2614	37206.8	88748	68771.5	35987.1	3559.51	1000000	1000000	57869.3
KRHDVLSKL	75.2755	21179.6	10888	167945	599469	21173.8	1000000	1000000	20252.7
RQFWTRTKK	75.3846	27322.3	233106	5602.05	40302.8	4598.38	1000000	1000000	58730.9
IRQGKITEL	75.4338	11542.3	1401.29	30279.2	109700	14887.7	1000000	1000000	32478.2
SRLGHKSLA	75.473	3476.29	154.443	23383.7	63195.9	18929.2	1000000	1000000	198708
DRMRLSTAL	75.51	10343.7	489.526	2821.45	1030.5	6691.12	1000000	1000000	145013
FRNNRFPNL	75.5346	9956.89	20.1054	24799.4	1470.45	12710	133399	473793	287104
SRLQETGLL	75.618	11332.6	5076.58	33774.5	78696.6	5720.39	1000000	1000000	34564.7
TRFTGATGR	75.7339	139936	514835	34646.9	24464.6	24307.5	1000000	1000000	71026.1
HRFQTQQLL	75.7635	4567.13	28161.4	27831.8	1426.63	10587.7	1000000	1000000	6036.62
RRAFSEGQI	75.7737	2929.8	14334.2	48789.6	121837	28996.3	1000000	1000000	17361.8
ARKQVEVFR	75.8098	105981	58905.6	120575	1000000	58675.5	1000000	1000000	34384.4
KRLQTIKEF	75.8117	44079.6	14455.4	2503.33	25318.1	40102.4	1000000	1000000	953.462
ARYGKSPYL	75.8172	33153.7	6541.56	42131	271421	5876.97	1000000	1000000	104658
ARYGKSPYL	75.8172	33153.7	6541.56	42131	271421	5876.97	1000000	1000000	104658
ARDALIARL	75.8318	13926.5	10237.9	182177	419435	2191.75	1000000	1000000	70026.6
SRQPTGHKL	75.9509	8775.33	12083.3	22780.3	74436	12635.2	1000000	1000000	13129.1
TRNGKIIGK	76.036	616535	120919	19523.1	1000000	50375.8	1000000	1000000	80877.7
KRLGVFGIT	76.156	139027	24126.9	3469.29	1000000	4026.66	1000000	1000000	9863.71
YRNLGKSGL	76.2088	15471.7	2672.95	27819.9	59029.8	8412.53	1000000	1000000	128178
RRLSYNTAS	76.2433	7952.85	6439.26	69748.7	11009.9	15273.1	1000000	1000000	38878.8
QRVGQAVNL	76.2607	12518.5	75253.6	1764.45	2273.63	1372.63	1000000	1000000	60351.5
KRAAVPRFV	76.4144	8942.96	33930.9	192715	1000000	52370.6	1000000	1000000	2072.28
GRIQDQGVR	76.4668	32042.7	440427	28860.3	1000000	9063.36	1000000	1000000	31775.2
NRLSKQLLL	76.5226	5347.07	72.3731	17594.8	14638.5	13954.8	1000000	1000000	50381.9
NRVPLRQLL	76.5274	3883.96	2497.37	3087.96	1383.96	3316.51	1000000	1000000	27907.9
GRTEPTGPK	76.7704	80335.2	739282	114167	743385	68790.3	1000000	1000000	42259.2
RRAFEAGWG	76.8636	19913.6	158564	196813	223482	13325.7	1000000	1000000	1000000
YRVEVYKNR	76.8684	249805	147979	8158.25	330739	39261.5	1000000	1000000	20373.9
SRLQPKQPL	76.9535	1536.42	474.948	30659.6	22086.1	16780.9	1000000	1000000	30019.6
GRVAITRVA	77.0019	1829.57	9493.17	18365.6	5200.92	1511.91	1000000	1000000	32439.7
QRNKAAALL	77.003	5020.39	17665.6	9400.74	8300.19	2348.25	1000000	1000000	68856.2
SRAGPLSGK	77.0146	46415.6	89892.4	49886.6	1000000	109387	1000000	1000000	84532.7
DRTAQLTSL	77.0351	9216.06	1224.26	1838.3	1169.18	8805.97	1000000	1000000	14070
RRDDLESLG	77.0924	207592	199440	111606	418945	17236.5	1000000	1000000	1000000
ARIKNAGGK	77.1171	154360	362481	64035.9	1000000	18645.6	1000000	1000000	66300.2
GRISERLKT	77.1988	28873.4	39947.8	13510.5	1000000	2648.9	1000000	1000000	16725.5
SRFQQQQGL	77.4281	8936.4	13394.3	56236.4	9452.1	13637	1000000	1000000	9350.13
ARTYLERHM	77.4337	5296.65	5665.68	144227	6370.27	9637.44	1000000	1000000	14125.6
SRSIIRNVK	77.5533	23893.4	2493.16	109963	381328	51881	1000000	1000000	24649.3
GRFEDVYQL	77.5783	25880.6	15556	1710.54	48625.3	2586.97	1000000	1000000	8808.69
DRQWKKISA	77.588	4327.91	757.73	1901.65	226645	35583.9	1000000	1000000	403934
RRKEKGSGL	77.6087	7540.75	349.576	404501	1000000	44820.2	1000000	1000000	91869.5
SRSDIKLFK	77.6271	375379	14176	71516	1000000	49727.9	1000000	1000000	37162.5
SRLIGGISK	77.6665	34496.6	10186.8	28877.3	597534	41760.6	1000000	1000000	47272.7
LRYKGTLSM	77.6722	371.709	189.532	25895.5	49.6493	38117.8	1000000	1000000	13582.3
ARFDPAVKR	77.6862	179298	1000000	14509.2	856399	14714.4	1000000	1000000	87545.3
QRSSGLVQR	77.7143	32925.4	132441	37682.4	160042	46381.1	1000000	1000000	3485.94
SRLTKFHNL	77.7634	8738.14	5.68243	26948.1	65392.9	11875.5	1000000	1000000	51223.2
KRTQSQQGL	77.7865	7905.41	143572	649944	11447.4	39552.5	1000000	1000000	2496.7
RRKFIEAAQ	77.8966	10826.3	2751.41	214590	269708	64190.7	1000000	1000000	1000000
GRIGQVGKF	78.0422	130396	203609	251.982	191511	3308.1	1000000	1000000	9859.16
GRIGQVGKF	78.0422	130396	203609	251.982	191511	3308.1	1000000	1000000	9859.16
DRYGGQPLF	78.1312	175612	499203	72.2519	13122.4	17210.3	1000000	1000000	43188.7
SRLLKPGGM	78.2101	8326.71	367.74	38991.8	61052.1	23624.2	1000000	1000000	25241.7
SRNLFVLGF	78.2449	37002.6	4420.57	223.821	11830.5	4622.79	1000000	1000000	19413.5
GRLIYTGNM	78.3326	6870.91	1927.8	20992.6	9944.59	17060.9	1000000	1000000	20301.9
KRLPGFTGL	78.4524	32108.6	8211.03	22234.8	30412.6	12810.6	1000000	1000000	9132.97
GRFHRILEP	78.4816	46267.1	921.337	44280.1	248397	2399.21	1000000	1000000	20534.4
QRYDSVINR	78.4903	213093	610530	18715.1	338545	25402.8	1000000	1000000	126052
KRTTVVAQL	78.5291	1891.06	17496.6	105000	81592.1	26742.3	1000000	1000000	1314.85
QRHAEKIQM	78.6147	7364.49	14906.4	90123.2	6390.72	22111	1000000	1000000	11244
GRTGTIIVI	78.6664	25967.9	74521.8	15876.6	99532.5	7259.56	1000000	1000000	19653.9
FRIEGLAPK	78.6895	13030.1	11296.2	14526.7	29248.3	36730.1	1000000	315310	92386.7
RRIFQEPTE	78.6951	70112.7	35544	1000000	60704	10149.9	1000000	1000000	1000000
RRNPDTQWI	78.7581	5016.66	101264	24719.6	57397.8	6233.23	796890	1000000	10140.2
NRHNHWAGL	78.7785	1874.19	237.232	95307.5	6905.81	15673.3	1000000	1000000	94790.3
GRLPYKAGL	78.8233	21822.2	4456.8	69751.2	266532	6981.35	1000000	1000000	40219
IRYEPPHIK	78.9747	113596	118374	16265.6	108585	36530.5	85159.8	1000000	3451.88
KRAAGAGMI	79.0417	1736.61	87808.3	254282	20420.9	21091.4	1000000	1000000	9823.3
VRYQGRAQA	79.1825	338.048	20023.8	15044.6	43952.1	76559.5	1000000	91629.3	11158.3
QRLEGIVNK	79.2105	201379	97620.3	17108.1	358826	28150.2	1000000	1000000	102329
QRLEGIVNK	79.2105	201379	97620.3	17108.1	358826	28150.2	1000000	1000000	102329
HRFYMIQSF	79.2901	23288.3	923.128	2647.31	914.707	33432.9	1000000	1000000	3104.6
YRNSMPASS	79.3802	11490.1	3641.83	24808.8	9473.4	66369.7	1000000	1000000	10894.4
HRVSGALAR	79.4078	3346.08	72613.3	11612.9	1228.28	8279.14	1000000	1000000	40693.8
MRYINGTRL	79.5173	4895.82	999.722	4005.75	1739.42	15152.8	1000000	1000000	11939.4
SRMVKSLNV	79.5778	26082.6	75.7315	139480	178355	16731	1000000	1000000	37311.6
ERFAEKLTL	79.5822	36318	1804.62	78862.6	3542.66	3876.22	1000000	1000000	22421.7
RRNIGVTAV	79.7195	1461.96	6700.53	2989.16	19522.7	6938.33	1000000	1000000	40154.1
ARANQAIQM	79.8352	1175.71	45690.5	35679.3	437.029	33409.9	1000000	1000000	11491.9
SRYLYTLVI	79.8447	7405.2	323.963	16186.5	14824.2	8282.91	907317	1000000	56855.7
MRFLRRQEL	80.014	3973.87	36.4239	3007.63	942.201	9284.02	1000000	1000000	13385.2
GRLGHILEY	80.026	140849	5716.7	2956.56	15698.8	11026.4	1000000	1000000	21467.7
SRNELLQKL	80.0266	19630.1	1709.41	5888.97	13306.4	3847.62	1000000	1000000	49206.2
HRIYVPLML	80.4509	5922.99	2325.47	41227.2	31041.2	6523.72	1000000	1000000	5744.26
HRNILEENL	80.5122	12167.3	1669.24	4891.51	4179.17	3424.46	1000000	1000000	26244.6
FRVADQRKK	80.7289	16604.6	74185.5	57429.6	13519.3	14017.6	1000000	1000000	79929.5
SRFAKVHIL	80.7728	8665.86	28.0212	6463.22	15133.8	505.615	774228	1000000	12163.5
GRDLTDYLM	80.7893	24777.9	108447	17499.1	1348.29	7530.05	1000000	1000000	10956.3
GRINHVFNH	80.8473	60209.9	7998.53	47602.9	34954.4	9605.09	1000000	1000000	23439.4
ARLDWELEQ	80.868	300718	296719	4690.08	324892	12194.3	1000000	1000000	1000000
ARLDWELEQ	80.868	300718	296719	4690.08	324892	12194.3	1000000	1000000	1000000
KRLPVPESI	80.883	9154.13	3435.43	106380	79167.5	56378.4	177144	1000000	776.101
SRHGLEQYL	81.0214	51739.6	6181.66	13213.2	69833.6	2305.79	1000000	1000000	61925.9
GRTKDQILL	81.1454	22980.9	56097.9	144496	63900.7	3446.8	1000000	1000000	43324.4
HRTNLMATL	81.4336	2962.66	5766.39	101892	355.545	8566.02	1000000	1000000	32552.6
RRDNPKPNV	81.552	30439.7	26173.1	73627	935624	45605	1000000	1000000	123937
SRHLDSYEF	81.5604	50054.3	4363.93	1420.24	2565.33	6144.65	1000000	1000000	19588.7
KRVDDYVRR	81.5692	163812	1000000	16273.8	450383	7769.78	1000000	1000000	5478.84
SRFGGSYIV	81.5753	42972.6	4641.81	1002.95	18126.4	2595.2	1000000	1000000	46665
QRHGPLSVH	81.5829	72125	92861.9	22964.3	106939	43039.9	1000000	1000000	157105
KRISKTLNM	81.6062	1835.57	440.291	33236.6	5570.43	32829.4	1000000	1000000	2689.38
KRLVQSPNS	81.7405	204327	143669	126774	17916.7	23422.9	1000000	1000000	7493.17
KRLVQSPNS	81.7405	204327	143669	126774	17916.7	23422.9	1000000	1000000	7493.17
SRIESEVRR	81.821	126338	62302.7	24564.7	349787	14660.7	1000000	1000000	26101.9
RRSKHTVVA	81.8285	556.254	347.742	28394.8	2373.56	10580.8	1000000	1000000	23442
RRRHYNGEA	81.8923	243.517	1139.8	42969	95159.6	17666.2	1000000	1000000	35516.8
ARLRDPAQQ	82.1917	50816.2	57578.7	81118.9	1000000	46313.7	1000000	1000000	1000000
GRIVTLISF	82.2511	26248.1	14984.9	1288.4	11102.4	2911.55	1000000	1000000	4179.35
VRHGGSLGL	82.3125	30186.4	50502.1	23100.3	65410	14569.3	1000000	1000000	60313.7
DRQTATQLL	82.3844	8508.55	25751.1	3536.89	8674.06	18858.1	1000000	1000000	49042.8
IRSVKRLQL	82.4587	2535.81	430.941	119760	42303.3	19768.6	1000000	1000000	2437.5
YRYGIKPEW	82.475	358046	45986.3	3171.19	79732.5	35486.2	1000000	1000000	1486.58
SRSSQLSSR	82.5237	11360.7	1706.98	87811.4	112594	87004.9	1000000	1000000	6582.26
RRDSIVAEL	82.5733	3578.78	5868.64	26615.2	160956	6024.34	1000000	1000000	15496.9
GRYGKATIE	82.6172	156488	4865.97	1000000	197538	3444.11	1000000	1000000	1000000
RRLESSGAG	82.6656	13839.2	25032.7	92177.7	9461.27	37287.2	1000000	1000000	1000000
GRHTGPAKL	82.71	10103.1	9614.35	166432	161050	5920.49	1000000	1000000	106279
LRHLQTITL	82.733	4705.5	4697.94	23960.6	944.56	8113.81	263888	1000000	29219.4
QRALHKYSL	82.7773	604.616	45.6919	30336.4	1948.59	13225.6	1000000	1000000	165055
SRTVQKQGF	82.7895	72337.5	25816.4	29254	2593.58	29780.2	1000000	1000000	3314.41
IRTERPPNK	82.8321	168676	43615	333330	191220	167644	1000000	1000000	18121
ARIRLDQDR	82.8522	338355	209110	184028	887729	13381.6	1000000	1000000	18371.4
RRAYPAQIT	82.9066	7008.07	34531.3	28089	43685.1	2201.56	1000000	1000000	22085.1
DRFAGLHFF	83.1058	207845	15289.1	39.7204	5923.13	9963.12	1000000	1000000	4800.38
ARVSLKDLA	83.1557	4115.13	34327.8	15362.9	9383.25	2469.22	1000000	583325	59575.3
ERFADRSLL	83.2582	8983.7	2199.84	48307.8	16579.2	3314.1	1000000	1000000	74386
ARLKLSEEL	83.3059	18866.8	875.577	30321.1	11963.6	2687.36	1000000	1000000	39086.3
KRMNPNSPS	83.3251	35065.1	14388	770485	96639.2	116925	1000000	1000000	19694.9
KRFSQSSSL	83.3458	2951.13	1679.04	80818.9	8037.55	27684.4	1000000	1000000	2412.97
RRHYNGEAY	83.398	13643.5	20132.1	62469.4	5693.47	32618.8	1000000	1000000	53423.8
ARVGTETVR	83.4412	55538.7	973571	1580.14	31985.8	8027.23	1000000	1000000	48674.7
TRYPTILQL	83.5218	16805.2	7985.33	24525.7	60167.9	11559.4	1000000	1000000	2729.06
RRAIKNDSV	83.5705	2356.8	644.978	291005	581302	45810.4	1000000	1000000	25779.2
RRGVGAGAI	83.6238	2081.75	45445.3	97463.4	18678.3	7553.86	1000000	1000000	50000
IRFGEALGS	83.7893	432349	900847	59630.8	57504.4	14572	1000000	1000000	13882.9
RRTTHNIIE	83.8979	8070.23	2117.51	1000000	24304.7	10363.3	1000000	1000000	1000000
TRYGSPKRQ	83.959	421848	187617	107834	1000000	98845.7	1000000	1000000	1000000
RRSKGIAYV	83.9599	7296.06	7892.21	39519.7	783836	13590.9	1000000	1000000	16821.5
GRTIIRSAY	84.0196	13071.8	15150.2	84256.1	5767.32	63550.9	1000000	1000000	23566.7
ARVLLISKL	84.0798	8644.13	3993.04	9390.29	80625.2	1043.96	1000000	1000000	160738
KRFNKEKLG	84.1364	419563	5607.89	315424	143782	136576	1000000	1000000	1000000
KRHKNMSVH	84.1396	36418.6	21607.5	639021	329673	101189	1000000	1000000	23376.5
GRNVGNGLN	84.1443	262945	957855	62997.6	1000000	6498.5	1000000	1000000	1000000
GRNPTLERY	84.191	163503	130025	11000.7	6591.45	14176.3	1000000	1000000	3328.69
SRHGIQKKL	84.2715	47609.8	2353.72	41681.6	908800	13645	1000000	1000000	191806
QRVSGILVK	84.2718	19233.4	63006.3	8454.17	26845	8097.33	1000000	1000000	39296.9
FRFSGRILG	84.3783	21175.4	11137.2	30613.2	6952.38	29998.1	1000000	1000000	1000000
GRLNEPIKV	84.3822	202404	61522.2	47686.2	506164	16040.8	1000000	1000000	35991.4
IRLLRREEI	84.6715	2649.18	119.782	53970.4	16319.2	21382.3	914961	1000000	21078.3
SRFLKSDLF	84.7749	83732.5	2585.82	13896.9	14638	10815.2	1000000	1000000	17950.7
SRFLKSDLF	84.7749	83732.5	2585.82	13896.9	14638	10815.2	1000000	1000000	17950.7
SRFLKSDLF	84.7749	83732.5	2585.82	13896.9	14638	10815.2	1000000	1000000	17950.7
QRQGVPMNS	84.8108	229046	400224	169585	1000000	111078	1000000	1000000	53469
ERLVRAYEL	84.8209	28591.6	294.456	12385.6	1788.51	3689.63	1000000	1000000	58392.5
SRIKKLHKL	84.9007	13396.9	20.0144	18210	390738	5474.12	1000000	1000000	21769
NRLLQRKQM	85.0821	1580.47	231.717	2242.77	3026.04	60546.5	1000000	1000000	9989.64
GRNGSITQI	85.1474	24458.9	22399.5	5340.04	292537	6343.34	1000000	1000000	9218.14
RREQQPSVT	85.1629	11234	62351.2	28656.2	131911	17886.1	1000000	1000000	21769.8
RRFDEDDDK	85.1995	603538	1000000	333209	890760	24290.7	1000000	1000000	12377.5
ARFLREGRL	85.3281	19124.9	2665.1	78865.4	434138	5159.69	1000000	1000000	76150.9
TRHGSFVNK	85.3318	417815	31138.1	33359.8	629945	33703.4	1000000	1000000	135400
RRVFITDDF	85.3536	39607.3	43212.5	5740.16	5893.35	6878.34	1000000	1000000	18448.9
SRAPVFLQF	85.3604	10189.4	2119.62	5283.77	16303.8	36832.6	1000000	1000000	1421.41
GRSRWQGEL	85.3786	42227.6	44487.8	50776.6	118849	5924.95	1000000	1000000	20192.3
MRLSQLKQL	85.5406	6092.61	115.058	862.193	3870.14	17935	694632	1000000	2076.63
DRFLWSQQA	85.5462	28031	37442.8	350.662	10318	23434.9	1000000	316707	6118.69
KRFGVNIEI	85.6578	73598.7	247359	16008.5	276575	26147.3	1000000	1000000	3633.31
QRGLFVIRR	85.7785	154175	259051	22740.2	540387	27012.6	1000000	1000000	61303.1
ARLASLMNL	85.81	15857.1	1475.9	51254.6	53685.6	4444.2	1000000	1000000	69493.4
IRFPMQRNL	85.8117	5312.42	10849.6	47579.4	8557.82	31620.9	1000000	1000000	8719.4
KRLATEFEL	85.9458	35601.8	29971	17128.6	9857.43	4355.22	1000000	1000000	1013.36
SRYQNNIKN	86.2494	79008.2	108057	80284.3	1000000	55617.3	1000000	1000000	1000000
GRLPNNSSR	86.2978	63128.9	30974.1	160733	1000000	36269.4	1000000	1000000	30809.1
FRNFKIIYR	86.3644	172307	1958.91	24371.2	378043	38526	1000000	1000000	170595
SRLDSVLLL	86.3684	14151.5	1573.8	5895.66	26748.5	1412.45	1000000	1000000	68502.6
GRSLLSQML	86.43	8898.3	17380.8	148587	5890.01	3180.9	1000000	1000000	9008.63
GRFDVRWIF	86.458	40423.1	37087.7	510.015	13814.6	778.507	1000000	1000000	3466.32
QRVPLQAQK	86.7087	26684.2	726896	18832.8	73806.4	19158.6	1000000	1000000	15469
IRYGQTKKM	86.7747	12833.2	28558.6	12255.4	1559.25	71980.3	1000000	1000000	13242.5
LRHQELFRL	86.843	3460.97	3247.19	123149	6247.32	10807.6	398133	1000000	4643.01
KRLQKSADL	86.9669	4063.87	1071.84	352314	111432	30754.2	1000000	1000000	10038.4
KRKGGQVRF	86.9699	46648.9	50663.8	18934.3	76066.3	38331.5	1000000	1000000	6618.06
YRLPERVEL	86.9983	9712.55	2567.23	10422.3	8082.67	5077.49	1000000	1000000	12648
RRKEPKSQD	87.0637	29804.3	2908.05	1000000	1000000	163847	1000000	1000000	1000000
RRKEPKSQD	87.0637	29804.3	2908.05	1000000	1000000	163847	1000000	1000000	1000000
QRLPNSVVR	87.1529	59630.5	163221	22269.7	45872.9	25554.6	1000000	1000000	36808.8
QRLPNSVVR	87.1529	59630.5	163221	22269.7	45872.9	25554.6	1000000	1000000	36808.8
SRLDQELKL	87.225	32039.2	3656.53	6145.89	21504.9	3856.64	1000000	1000000	58134.7
KRYYSDPRF	87.2456	151707	99040.6	40834.7	5558.84	19633.2	1000000	1000000	2440.41
KRVKASHSF	87.3453	6153.63	9090.96	1607.91	850.364	14396.2	1000000	1000000	594.035
VRNLSTILK	87.348	182587	627383	11752.3	207831	32081.8	1000000	1000000	52846.2
SRISSSPTH	87.6229	35236.4	26769	39542	5645.17	10673.7	1000000	1000000	14049.2
HRHLIPKQL	87.6266	25163.4	1193.39	47449.5	519131	16156	1000000	1000000	9224.12
QRQKIKAAF	87.665	4453.48	3287.54	18764.5	5730.32	46672.5	1000000	1000000	113423
ARYSHVSQH	87.7215	8031.77	4394.93	120212	224546	68638.5	1000000	1000000	12915.4
GRYSRSAMY	87.8285	11956.2	16648.9	115574	5226.7	67015.1	1000000	1000000	15388
RRDRAHREI	87.9273	7703.08	6718.04	76469.4	1000000	11954.4	1000000	1000000	8111.12
SRSGIRTGY	87.9334	116445	64694.1	3219.1	15672.2	48379.4	1000000	1000000	17472.9
ARYLKKKNM	87.9384	6331.48	207.896	126993	80456.9	54093.4	1000000	1000000	93778.9
QRAGKIRHL	87.9426	4490.04	665.385	104358	662046	13066.3	1000000	1000000	49126.4
KRFKSAAML	87.9464	3953.11	8165.54	100694	11236.6	9851.24	1000000	1000000	10879.3
KRDFRTYRL	88.0054	35406.2	1356.27	166286	91244.5	36061.7	1000000	1000000	32669
YRFATDRND	88.0825	107245	22485.7	1000000	20012.6	12177.2	1000000	1000000	1000000
YRFATDRND	88.0825	107245	22485.7	1000000	20012.6	12177.2	1000000	1000000	1000000
YRVTKRVEL	88.2103	1310.04	136.331	10861.7	2231.1	4151.77	1000000	1000000	57086
GRNQEVHTL	88.295	8897.92	18118.7	6458.13	23626.6	2012.68	1000000	1000000	3998.9
ARLGSAVKI	88.3307	28090.8	45351.5	7409.07	70050.6	4687.89	966278	1000000	101545
IRAAPPPLF	88.5271	13265.5	146014	6773.51	2407.83	16058.4	1000000	1000000	3280.87
IRAAPPPLF	88.5271	13265.5	146014	6773.51	2407.83	16058.4	1000000	1000000	3280.87
KRIIRPFFL	88.5599	27471.8	1203.34	38650.1	502091	14994.6	1000000	1000000	1210.6
KRLDQEKGQ	88.6293	507632	630670	39670.7	1000000	100298	1000000	1000000	1000000
KRSTYNYSL	88.7106	5067.58	934.312	34735.7	7745.71	24410.7	1000000	1000000	4758.27
GRRYGLIGL	88.7224	4359.23	3467.28	152634	503767	5540.54	1000000	1000000	135445
GRNPIKIGY	88.8656	755525	581075	9577.34	91225	26145.8	1000000	1000000	17417.9
SRFGNAFHL	88.9922	40309.4	10939.6	9748.21	187761	2329.14	1000000	1000000	12272.4
GRSLIINHL	89.3478	43507.5	1777.62	190989	645549	2288.33	1000000	1000000	10260.4
QRLVRVLQI	89.3636	7607.77	551.195	14538.6	35365.4	11413.7	261873	1000000	13521.4
QRTSLIVHV	89.451	29006	9472.71	31089.6	117265	6143.84	1000000	1000000	10313.6
KRVFNIVDR	89.7105	82698.1	111548	48606	847211	21479.3	1000000	1000000	16830.6
RRVHPVSTM	89.7644	127.341	6333.91	3111.41	254.726	8564.65	1000000	1000000	8580.16
RRLFPYSQY	89.8408	83160.5	54256.2	2456.02	166517	51814.8	1000000	1000000	5818.43
ARQERAQSL	89.8652	2153.84	998.896	174325	45789.3	17961.3	1000000	1000000	84256
YRFGDSQQL	89.894	24741.1	19369.4	10655.7	10086.7	10085.1	1000000	1000000	4984.52
GRIYSKFHQ	89.8963	367396	23898.8	224182	1000000	8801.29	1000000	1000000	1000000
YRLDYHEKK	89.9761	425039	7310.85	14853.4	456415	22499.9	1000000	1000000	30920.6
KRSQLVKKL	90.0143	14885.3	10274.7	18897.2	65355.1	11519.4	1000000	1000000	6015.13
VRLGSLSTK	90.0285	132478	75274.4	14844.7	218678	91601.7	1000000	1000000	33197.7
IRFGRKPSL	90.0623	8358.99	261.607	28035.8	27948.9	12153.8	1000000	1000000	49960.1
SRLDWPVRT	90.1117	188160	46051.7	5408.61	757593	3997.12	1000000	1000000	29380.5
SRAIIRENE	90.124	8068.12	399.027	1000000	249690	78494	1000000	1000000	1000000
GRYRDPTTV	90.1903	75633.7	28960.3	51447.1	144442	10480.7	1000000	1000000	19798.8
SRQVGERTL	90.3021	3307.27	6224.39	76363.9	29011.2	5871.36	1000000	1000000	56851.9
ARLREMIEK	90.37	299662	262999	149708	1000000	35985.1	1000000	1000000	39896.4
WRLGSSDIL	90.4036	21601.1	10396.2	1508.63	573.56	729.842	1000000	1000000	27408.5
KRIQQQTHT	90.5129	33591.1	176252	17239.1	222916	11977.9	1000000	1000000	1713.21
ARLFQKRHM	90.5835	3135.07	815.019	44968.6	9759.84	23381.2	1000000	1000000	26077.5
KRYHIAKVY	90.7367	91022.1	50335.3	13510.7	5510.56	59619.2	1000000	1000000	5819.6
KRFEQQQKL	90.7525	27823.7	78809.1	45426.7	8629.43	31977.6	1000000	1000000	4098.27
KRVFWKGVL	91.042	11230.6	8914.62	4747.88	18312.9	5065.57	1000000	1000000	42605
RRVHPQVTV	91.0576	1068.19	54156	5605.47	12262.3	6845.52	1000000	1000000	14186.7
RRVHPQVTV	91.0576	1068.19	54156	5605.47	12262.3	6845.52	1000000	1000000	14186.7
TRYHVLVNL	91.1089	6608.53	2890.63	34275	17015.6	7984.4	536452	1000000	19578.5
FRYQGYIGA	91.1649	13222	68092.9	12630.8	9999.09	17297	1000000	36645.5	41306.1
SRTPPVTRR	91.2621	54292.5	109601	51094.3	223550	41865.5	1000000	1000000	10676.8
SRYLRPPNT	91.3607	91408.9	1646.67	39345.8	1000000	8679.3	1000000	1000000	82441.8
SRYLRPPNT	91.3607	91408.9	1646.67	39345.8	1000000	8679.3	1000000	1000000	82441.8
GRNKITHII	91.4349	22030.8	934.298	7819.97	32328.2	1754.15	71724.6	1000000	10577.4
ARFQKSPPD	91.5076	28771.9	4622.96	1000000	153582	18708.4	1000000	1000000	1000000
IRIQKVVNK	91.5314	32880.6	7375.92	28838.7	807331	29717.9	1000000	1000000	12519.2
SRAVTIFIR	91.5373	32220.6	14290.9	27326.2	39779.6	4522.5	1000000	1000000	8371.75
LRNHMAVAF	91.6087	896.229	4779.82	538.701	8.6252	14599.3	1000000	13444.9	9479.57
LRNHMAVAF	91.6087	896.229	4779.82	538.701	8.6252	14599.3	1000000	13444.9	9479.57
GRYKGQSGI	91.6756	18727.7	19515	342471	425371	26495.9	1000000	1000000	57096.8
GRYKGQSGI	91.6756	18727.7	19515	342471	425371	26495.9	1000000	1000000	57096.8
KRLNFITEY	91.7812	204487	21328.6	3304.07	865.42	67703.4	1000000	1000000	5669.89
SRYQQFKDF	91.7866	51154.3	1256.29	7652.19	23051.2	44835.5	1000000	1000000	8991.22
KRIGNLQTD	91.8542	103810	107264	1000000	597138	22517.9	1000000	1000000	1000000
KRFEELTNL	92.0137	33517.3	13541.9	18227.3	15446.7	13609.2	1000000	1000000	7216.54
KRFEELTNL	92.0137	33517.3	13541.9	18227.3	15446.7	13609.2	1000000	1000000	7216.54
SRNAQTFGF	92.0224	77890.8	44595.3	1708.62	3458.29	6371.35	1000000	1000000	2791.91
SRNENLRLL	92.0313	4054.69	1765.72	11840.8	111963	5904.69	1000000	1000000	61527.9
GRHTGIHGS	92.1144	189989	67546.4	346798	802790	12058.1	1000000	1000000	36226.3
IRLPSQYNF	92.3329	36798.4	32010.5	1733.59	836.078	28105.1	1000000	1000000	4772.19
GRILQGGAK	92.3696	42801.2	273660	35243.5	703319	9878.05	1000000	1000000	39280.3
KRQPGAAAL	92.3837	963.21	51953.9	142646	11258.2	13735	1000000	1000000	31239.8
KRTPDFHDK	92.5411	345954	170107	264731	580684	93718.3	1000000	1000000	1449.6
FRVKNPDKR	92.5841	92444	48762.2	54010.1	68020.9	42930.3	1000000	1000000	50559
SRLPRQLFL	92.6388	11733.3	159.197	35865.5	63428.1	8825.22	1000000	1000000	48840.6
SRLKAAFVK	92.6662	76297.7	15976.9	14329.7	104586	9332.15	1000000	1000000	19709.3
ARGTIRTPM	92.747	366.115	1719.62	28665.2	876.31	28047.9	1000000	1000000	50455.6
ERLNRLETL	92.7921	12932	37.3588	106898	1162.21	12525.8	586671	1000000	82317.7
DRFHRVLLA	92.8267	7070.5	654.875	401.006	7226.24	10262.2	1000000	1000000	48054.4
RRSDYAKVA	92.8405	3964.41	12112.8	12369.3	19183.3	9643.24	1000000	1000000	25866.7
ARARLLTEI	93.0343	6103.31	2898.87	29002.4	10060.1	8405.62	1000000	1000000	63388.8
KRKGQVIQF	93.0439	74237.8	44498.7	1519.08	187813	48955.4	1000000	1000000	1180.07
KRIQDIVGI	93.0898	10027	36508.9	19277.3	270967	9798.19	1000000	1000000	3406.43
NRVSSRLGL	93.1745	1507.81	934.761	3692.53	2430.17	5463.8	1000000	1000000	43300.4
GRAVEIGVK	93.1787	76431.6	235370	172849	1000000	13608.3	1000000	1000000	29672
FRGPLVINR	93.2548	174451	72514.2	16353.6	85003.2	24891.6	1000000	1000000	49309.5
ARIAGKVPG	93.2795	23083.2	9995.01	61688.1	81717.5	6630.01	1000000	1000000	1000000
GRASISRSL	93.3262	580.719	785.877	257012	27973.4	9781.93	1000000	1000000	16216.3
HRNRVFHDF	93.3862	57481.3	3046.7	2363.39	13354.5	22237.1	1000000	1000000	2913.6
KRFSLDERS	93.5317	168596	96740.2	316102	17372.4	17569.9	1000000	1000000	2052.67
MRYIPPIPV	93.545	10998	2806.09	1075.08	17817.4	61705.9	42483.6	103090	9091.05
SRFGGSDRL	93.6355	34864.2	21937.3	51986	48589.9	5491.4	1000000	1000000	42295.4
GRTKLEVKV	93.6871	116855	26245.9	32462.2	187746	4599.48	1000000	1000000	39972
ARVKMQVTM	93.7109	891.722	9558.75	6284.42	88.1764	12608.9	1000000	1000000	16425
ARYGNVSHF	93.8537	46143.4	44185.9	2353.15	508232	15000	1000000	1000000	15840.8
VRTAVNQAR	93.9067	25764.9	365258	543439	24476.6	107781	1000000	1000000	6330.34
KRYDGSQQA	93.963	8059.87	174147	95592	33646.6	55644.8	1000000	611325	1664.9
GRALRYIKL	94.0745	18544.9	4928.92	52376.7	306298	3471.5	1000000	1000000	94170.4
GRLFAVVHF	94.1694	64226.1	10821	787.115	21546.6	1949.05	1000000	1000000	8246.04
SRLGAHEGL	94.1856	28734.5	2385.6	4547.29	191477	2291.96	1000000	1000000	16719.6
NRFIQVHPI	94.2168	5104.61	372.299	1074.46	2349.89	23792.2	33637.8	1000000	6166.82
GRITKVLNM	94.3052	2151.62	242.664	14000.6	8299.63	5625.07	1000000	1000000	22585.9
RRNPPGGKS	94.3464	52925.6	923166	28106.3	1000000	29982	1000000	1000000	22971.9
QRAILYKRL	94.8373	15172.9	5744.13	36823.1	55873.9	6657.74	1000000	1000000	30754.8
ARIKLGDYH	94.8603	202144	207065	39977.7	263042	6158.05	1000000	1000000	46127.8
SRFKNRETI	94.9957	3072.58	241.982	38494.8	31761	18256.5	1000000	1000000	28068.2
GRSKLTENL	95.0481	27898.3	1622.38	80757.4	21978.1	3044.39	1000000	1000000	23856.9
GRIGPNIRL	95.0913	37485.5	149872	11525.4	1000000	2368.46	1000000	1000000	32045.3
DRLAVSKML	95.3394	16195.2	4578.1	4921.5	30122.1	19220.7	1000000	1000000	20326.2
IRVKLDGSR	95.4344	35867	37661	27073.8	28274.5	14938.9	1000000	1000000	15548.3
IRIEDPPRR	95.6034	146183	431712	34620.4	344496	24984.2	1000000	1000000	7879.27
KRHTPLSKL	95.7294	6877.82	3637.58	121674	187196	33401.9	1000000	1000000	34611.9
KRHTPLSKL	95.7294	6877.82	3637.58	121674	187196	33401.9	1000000	1000000	34611.9
GRMEGPPPT	95.7441	81687.3	52956.3	23184.8	319860	4446.71	1000000	1000000	38156.6
GRFYAFGRV	95.7481	96558.4	6760.89	54723	1000000	7683.58	1000000	1000000	26965.2
SRDQRLLTL	95.9433	5653.22	160.133	109077	33815.4	12216.3	1000000	1000000	44493.6
GRFNDIHVP	95.9664	83712.3	15067.3	12518.7	72395.7	1579.98	1000000	1000000	20145.4
LRHFWGLRV	95.9858	14911.5	4733.89	16828.1	22914.4	22762.9	123681	592554	51180.9
KRVEEIKQK	95.9945	167976	318974	41207.5	1000000	95411	1000000	1000000	1844.89
KRVEEIKQK	95.9945	167976	318974	41207.5	1000000	95411	1000000	1000000	1844.89
KRLDAVRHA	96.0278	3760.49	22164.6	11060.8	149925	8473.21	1000000	1000000	4457.28
KRLDAVRHA	96.0278	3760.49	22164.6	11060.8	149925	8473.21	1000000	1000000	4457.28
KRVVFLKQL	96.0892	9286.58	5124.89	9518.04	35212.5	10331.3	1000000	1000000	2368.44
SRVKLILEY	96.1342	85379.5	2865.7	1143.8	1756.14	3847.82	1000000	1000000	18194.3
KRLKVPPAI	96.2461	6312.4	4427.77	74207.6	39886.6	33554	1000000	1000000	5400.43
FRYQGHVGA	96.2705	4909.47	6809.01	13541	6586.16	10229.8	1000000	5213.23	21676.4
GRHSLYKML	96.2887	21982.9	5046.92	53405.2	333138	2507.64	1000000	1000000	25962.8
GRHSLYKML	96.2887	21982.9	5046.92	53405.2	333138	2507.64	1000000	1000000	25962.8
GRHSLYKML	96.2887	21982.9	5046.92	53405.2	333138	2507.64	1000000	1000000	25962.8
SRMKKEVNF	96.3214	48386.3	68.28	8608.68	40002.3	15782.8	1000000	1000000	18369.3
SRVSVNVSK	96.4003	10527.5	11743.9	30099.1	151266	13639.9	1000000	1000000	12258.5
SRFFSLAER	96.5461	81993.9	5636.61	26320.5	88897.8	23411.1	1000000	1000000	65913.7
KRIEAIVKN	96.5811	119241	235198	12512.2	1000000	24981.7	1000000	1000000	1000000
RRILSHGVT	96.5922	24728.4	20569.5	2862.26	1000000	957.222	1000000	1000000	16079.4
QRTSILQTL	96.7629	7586.33	5916.24	102583	1822.35	13585.1	1000000	1000000	5682.99
QRLTKLITL	96.8247	8428.22	486.09	28477.3	9564.66	9531.05	1000000	1000000	94704.8
ARTGAGPLA	97.0349	9889.96	802383	9448.9	28276.1	5758.52	1000000	295174	41653.5
ARFKSNVTK	97.0843	198040	86370.1	84125.5	261247	17354	1000000	1000000	36209.5
ARFKSNVTK	97.0843	198040	86370.1	84125.5	261247	17354	1000000	1000000	36209.5
LRHNGPPPV	97.1386	5653.14	3321.23	45772.5	5064.9	31338.9	22726	74369.8	56881.7
GRSPAFHHL	97.4101	31324.3	4807.13	34887.4	67376.3	4251.93	1000000	1000000	1228.13
GRNFWVSGL	97.7059	40106.2	12771.5	4515.01	190953	2548.98	1000000	1000000	102244
GRNSNSKRL	97.7186	8635.47	7670.91	82643.2	246581	7037.05	1000000	1000000	17853.8
DRYVQQKRL	97.917	44545.8	14265.2	5800.87	34971.7	23950.1	751559	1000000	26379.9
GRLSPIENF	97.9214	26806.5	6447.79	2911.58	48901.1	9755.66	1000000	1000000	5631.67
GRSKTIVQL	97.9978	14336.5	3604.72	43571.2	216546	4822.45	1000000	1000000	1961.62
VRNSDLVPK	98.0509	15847.3	46753.2	5186.43	66829.5	29826.9	1000000	1000000	17547.7
ARIKQIKPL	98.2071	7201.3	540.001	15667.5	359198	5383.34	1000000	1000000	31558
NRHKYPLNL	98.3173	27427.4	49.4882	22303.4	54623.7	18898.8	1000000	1000000	61662.3
RRGFFFSHV	98.5239	30035.3	534.642	41675.9	1000000	40969.5	1000000	1000000	40944.1
DRYIFASNL	98.5754	23300.1	1862.07	1539.63	31578	27576.1	1000000	1000000	73187
GRVGDVYIP	98.7514	41276.1	56703.4	183.52	24849.3	103.468	1000000	1000000	44822
LRVGRKPSL	99.1319	937.666	120.609	8066.21	1771.02	6875.65	1000000	1000000	74305.2
SRLFPPAFR	99.1555	97794.2	12002.2	15688.4	1000000	61646.2	1000000	1000000	69504
RRADRVPIS	99.2845	9070.22	5039.06	38310.1	31431.3	2653.97	1000000	1000000	90704.3
NRYIHILMI	99.2941	1591.14	29.7604	33826.4	7250.97	62910.5	1000000	1000000	33307.5
KRFEQEINA	99.5149	33844.6	197019	6395.35	11985.8	32511.3	1000000	1000000	8239.72
KRFEQEINA	99.5149	33844.6	197019	6395.35	11985.8	32511.3	1000000	1000000	8239.72
KRFEQEINA	99.5149	33844.6	197019	6395.35	11985.8	32511.3	1000000	1000000	8239.72
KRFEQEINA	99.5149	33844.6	197019	6395.35	11985.8	32511.3	1000000	1000000	8239.72
GRLLINSVF	99.5503	58715.2	6509.5	4125.59	39103.8	4878.56	1000000	1000000	25424.2
SRLLSPLSS	99.5899	47351.4	870.65	71190.2	62882.8	10921.5	1000000	1000000	29857.9
HRNGGLITL	99.6283	12613.1	28919.6	1510.4	8489.86	4034.93	1000000	1000000	42864
DRLIDRITL	99.6905	8895.34	3871.41	375.752	21127.2	9918.52	1000000	1000000	51200.3
GRFITVMKF	99.9471	95941.4	26283.5	1442.74	19844.3	11242.7	1000000	1000000	5806.56
GRSGKAITF	100.012	110822	69702	4299.46	20951.9	9654.21	1000000	1000000	7962.56
KRNYQIGKT	100.021	223813	91356.5	17583	1000000	13640.8	1000000	1000000	11413
ARFKERVGY	100.185	117497	110007	10403.1	44190.9	24387	1000000	1000000	20042.8
ARMIKEFRA	100.188	10201.6	1100.31	135374	176284	16759.7	1000000	1000000	9499.47
RRRDAVIAL	100.206	114.573	4987.35	11764.8	23777.8	4033.51	1000000	1000000	117027
GRQPNQKTL	100.262	9334.92	41682.6	173898	296541	14590.8	1000000	1000000	37219.8
ARHTVQHTA	100.301	2445.7	23437.1	77509.1	18324	19328.6	878813	833035	18696.1
SRDKLKLFL	100.337	55438	253.795	43943.7	293798	5208.59	1000000	1000000	133605
GRIAAVHNV	100.435	25298.8	18622.1	3436.32	448367	1498.88	1000000	1000000	5051.96
GRITEVQQK	100.442	84959.6	173734	54861.8	1000000	16847.9	1000000	1000000	2411.4
GRITEVQQK	100.442	84959.6	173734	54861.8	1000000	16847.9	1000000	1000000	2411.4
ARFRNISRI	100.46	14337.5	3220.65	222012	1000000	24563.1	1000000	1000000	50827.8
ARFRNISRI	100.46	14337.5	3220.65	222012	1000000	24563.1	1000000	1000000	50827.8
GRNGYGAKL	100.558	17271.5	28989.1	5549.15	273092	3891.58	1000000	1000000	80868
RSWASLVLA	100.599	2777.93	28184.6	17583.5	392.679	1552.79	5468.18	2558.39	1369.71
KRTDPILSL	100.659	5476.37	6190.37	56221.9	83755.6	16249.7	1000000	1000000	5545.38
SRFHLTPLS	100.67	114308	15977.8	32098	11930.9	3860.7	1000000	1000000	67336
ARAVVTGLL	100.719	5528.53	62840.5	119496	78862.4	6465.54	1000000	1000000	38018.5
RRAVPDGHT	100.754	21530.6	450912	54366.6	731916	9045.15	1000000	1000000	9597.07
GRVGFFPRS	100.834	201731	64025	13381.6	75991.5	4625.22	1000000	1000000	66373
QRHWQEITF	100.86	80469.7	324356	1014.07	1692.98	6892.22	1000000	1000000	32358.6
MRFLAATFL	100.88	16333.4	1689.58	251.919	258.386	1784.76	1000000	1000000	20304.4
GRIYLEPPT	100.909	125833	37184.9	6082.58	343004	642.712	1000000	1000000	71087.7
KRFDDPGLM	101.092	16541	173687	17880.8	9769.52	19344.9	1000000	1000000	3451.45
VRMNVLADA	101.127	3226.12	3134.65	93466.5	13977.8	50557.7	1000000	168848	19876.6
NRVNHIVKK	101.129	31619.7	1065.63	12414.6	10222.6	37549.6	1000000	1000000	175706
KRFQPDLSL	101.137	4283.62	8967.09	26518.2	9434.76	16746	1000000	1000000	2493.68
ARAPPQALR	101.407	9389.46	1000000	139760	576484	83338.8	1000000	1000000	46770.6
ARDAEQLSK	101.636	85998.6	154562	532205	1000000	32817.9	1000000	1000000	35030.1
RRLRNHMAV	101.665	5912.51	1189.1	29990.1	802036	17776.9	1000000	1000000	45486.8
RRLRNHMAV	101.665	5912.51	1189.1	29990.1	802036	17776.9	1000000	1000000	45486.8
GRFTGLESI	101.896	4607.59	798.2	56154.5	11699.5	7906.94	191957	1000000	26909.2
KRFPELESL	101.957	12306.5	2374.05	68574.7	17783	11994.7	1000000	1000000	1714.5
IRLPAHLRL	101.996	11000	4144.13	18926.8	25090.5	3471.97	1000000	1000000	2213.04
KRAKHFLEL	102.115	2030.65	35.0578	96426.1	6974.15	22470.4	1000000	1000000	12660
NRIAETHSK	102.504	67601.3	4565.06	12347.9	86314.4	27162.9	1000000	1000000	7265.64
GRNFRNPLA	102.529	19056.2	3922.68	23232.7	62602.8	3514.2	1000000	1000000	180777
KRGEPAIYR	102.541	239106	1000000	42770.7	1000000	83106.1	1000000	1000000	11313.5
GRAPQTPLM	102.794	3473.92	79692.7	32921.8	331.688	9689.91	1000000	1000000	10133.4
ERMGQRPAA	102.879	2037.99	2651.38	8775.09	1945.97	10290.4	1000000	249849	124534
LRSSIREFL	102.97	1223.37	375.491	31119.5	3190.16	20569.2	1000000	1000000	5312.97
RRFDGVQDP	103.478	43712	139458	24189	403215	2812.63	1000000	1000000	16825.7
RRFDGVQDP	103.478	43712	139458	24189	403215	2812.63	1000000	1000000	16825.7
QRLDLQIKL	103.624	35785	59201.3	7268.8	20646.4	3179.25	1000000	1000000	261262
GRYGGETKV	103.65	151647	256873	6933.55	401294	8937.59	1000000	1000000	81603.8
GRYGGETKV	103.65	151647	256873	6933.55	401294	8937.59	1000000	1000000	81603.8
ARYPKKIHY	103.68	315023	21499.8	65375.3	289256	77816.3	1000000	1000000	17758.6
KRIHEVHVK	103.744	42145.6	75832.5	9748.1	339951	17417.3	1000000	1000000	1317.53
QRFPRILVL	103.775	11606.9	445.603	19180.9	11311.9	4973.41	1000000	1000000	37747
YRIGQSKVF	103.78	59117.5	16761.7	315.183	2683.07	14138.7	1000000	1000000	8281.78
YRVTLNPPG	103.819	20354.9	8705.6	10575.5	622.995	4755.93	1000000	1000000	1000000
KRTQIVTEI	103.89	9123.66	17541	31451	8814.42	30569.6	1000000	1000000	1963.38
SRLGVAGQW	103.902	85506.2	133124	2549.51	1000000	27127.1	1000000	1000000	290.118
NRLTGLEPL	103.981	2282.73	80.9911	7249.84	1146.63	9805.11	1000000	1000000	110990
LRYDLPASY	103.993	14214.3	15748.6	5353.63	561.136	44647.7	347882	185877	12607.1
SRWDETPAS	104.158	46487.6	131249	49417.4	1634.79	11274.9	1000000	1000000	71680.4
RRKPKENNF	104.205	37474.4	529.98	46449.1	139205	40093.2	1000000	1000000	16571.1
GRKGIFTGS	104.228	792038	8253.98	156814	1000000	25572	1000000	1000000	102241
YRKAFESRL	104.416	15858.4	229.99	170212	23654.8	15603.2	1000000	1000000	58334.4
ERFPKLLRL	104.537	32308	213.723	97991.5	32269.8	8709.87	1000000	1000000	21145.9
GRVSGLVPS	104.657	10636.6	38351.4	28347.6	11999.4	2851.45	1000000	1000000	27513.1
IRVKTNLPI	104.734	1995.21	3120.5	15591.8	1808.75	9193.73	635040	1000000	11153.7
ERFSGTYHF	104.766	75089.5	8516.9	1296.02	1507.17	13662.3	1000000	1000000	5478.48
KRLLGQEGV	104.978	34824	55542.2	55447.7	322081	23497.3	1000000	1000000	13637.1
GRFEGTSTK	105.048	231369	314248	86489.5	195968	38207.3	1000000	1000000	43814.2
DRYLRPHAF	105.053	28407.3	1329.71	304.529	4268.32	43540.2	1000000	1000000	11018.8
ARYGGSSNI	105.077	16212.5	34966.8	61716.2	245546	34452.5	763079	1000000	99194.8
ARYGGSSNI	105.077	16212.5	34966.8	61716.2	245546	34452.5	763079	1000000	99194.8
DRHLRTLQI	105.098	18674	355.07	4176.87	191239	39318.2	427119	1000000	34633.7
GRLVIPAYT	105.148	173019	71427.1	26519.8	1000000	2949.58	1000000	1000000	20257.8
LRHPRLLTV	105.253	5736.45	254.653	58822.1	9240.09	36378.5	50025.5	618789	16633.7
GRAPGLRGL	105.271	4004.74	25968.9	159739	123492	6473.94	1000000	1000000	27013.5
RRGEFIQEI	105.279	12193.2	9311.59	27644.8	45645.9	35831.9	1000000	1000000	6604.03
GRVIHLSNL	105.299	1774.16	153.447	44005.3	19668.6	4149.02	1000000	1000000	53075.7
YRLSVEIYD	105.343	144108	44638.1	1000000	140150	14770.6	1000000	1000000	1000000
ERLKIRGSL	105.467	4949.28	60.3655	31613.7	114681	11578.2	1000000	1000000	89614.7
GRASYGVSK	105.514	9236.09	18603	97872.3	239247	30890.4	1000000	1000000	17386.7
HRMKGTEGL	105.595	13108.9	889.075	78742.6	10007.9	8581.04	1000000	1000000	30416.6
YRVTTKTSL	105.608	1193.16	340.66	7331.82	227.383	5546.74	1000000	1000000	45077.9
ARNDYLLTL	105.642	11675.3	3703.53	6391.9	26093.4	2971.29	1000000	1000000	44582.2
ARLGESVSL	105.717	9706.01	6532.5	14563.1	51783.1	4226.75	1000000	1000000	36478.8
KRHDLVKLG	105.854	309001	45511.8	52850.7	519516	18407	1000000	1000000	1000000
SRVPEPVQK	105.927	98512.7	164977	28393	573067	21723.5	1000000	1000000	1906.79
SRIKLGLKS	106.01	117644	4364.35	24793.2	189249	5321.64	1000000	1000000	59577.6
KRKEKAKIH	106.088	159785	1167.05	295220	195867	47024	1000000	1000000	29289.9
DRLKVIPKL	106.118	59505	1717.19	815.216	215432	8631.76	1000000	1000000	55830.1
GRLKDIALG	106.217	87661.2	8286.45	76707.5	386081	7714.45	1000000	1000000	1000000
LRNVFIFCL	106.357	7819.52	1823.03	9836.84	3971.7	5213.73	172405	1000000	7547.6
GRHVKTYEV	106.427	94891.3	1740.49	43578.5	239133	9802.86	1000000	1000000	38702.4
IRNQIIREL	106.538	3542.25	2343.04	23735.4	40934.4	9401.68	1000000	1000000	6739.32
SRIGHIAHL	106.674	3248.55	94.0591	13951.6	516328	3245.41	1000000	1000000	37134.9
KRIGTVGIA	106.799	7086.93	34983.3	680.434	68456.7	1645.61	1000000	423710	5004.39
FRYGGEAQM	106.985	2203.75	13879.2	6680.9	793.145	43393.2	1000000	668662	14516.4
HRLPHVLLL	107.101	3313.83	308.676	6776.3	3226.6	3518.68	1000000	1000000	23873
SRFYDLSSK	107.197	61703.6	984.645	93237.5	490601	29991.4	1000000	1000000	61093.1
GRFSSTTGL	107.257	21556.5	19504.7	32518.1	10941.4	3200.43	1000000	1000000	20124.3
FRLYRKEVL	107.259	6238.94	5.35021	105743	2547.1	11391.5	1000000	1000000	172448
ARVQTAVTM	107.429	533.031	60084.4	4146.7	40.9586	3647.34	1000000	1000000	8449.35
ARLAAAAAA	107.436	476.061	18245.2	18657.1	1559.2	2689.07	1000000	254627	93951.3
RRKDGVFLY	107.494	100192	111737	7610.39	40931.3	14786.5	1000000	1000000	15493.1
RRKDGVFLY	107.494	100192	111737	7610.39	40931.3	14786.5	1000000	1000000	15493.1
KREGYERLL	107.746	20502	38612.4	30578.9	162494	14531.6	1000000	1000000	23055.7
GRYLDNVVN	107.749	109821	138215	41420.4	427843	4351.87	1000000	1000000	1000000
KRNPGNHLY	107.817	261950	1000000	4865.65	12913.6	34142.2	1000000	1000000	1278.88
TRTPPIIHR	107.942	246211	635520	105059	1000000	72794.8	1000000	1000000	7095.03
DRYMSPMEA	108.01	31933.4	4115.67	2661.47	5797.4	100837	1000000	1000000	20329.3
ARKAIVRHD	108.074	65810.5	1209.97	1000000	1000000	10128.3	1000000	1000000	1000000
HRYTPKEQL	108.176	3178.57	1545.78	47090	22708.9	31295.8	1000000	1000000	11281.1
HRYTPKEQL	108.176	3178.57	1545.78	47090	22708.9	31295.8	1000000	1000000	11281.1
HRYTPKEQL	108.176	3178.57	1545.78	47090	22708.9	31295.8	1000000	1000000	11281.1
GRESGTIQR	108.424	78345.1	704045	89090.5	1000000	38582.6	1000000	1000000	18554
SRIKDLAHQ	108.445	31915.9	2095.36	33735.1	1000000	11317.5	1000000	1000000	1000000
LRGSFQVTR	108.461	9274.53	49122.2	42390.1	4812.51	98118.2	1000000	1000000	7929.19
DRYKMVVQV	108.461	46804.5	4066.43	217.574	297947	53494.3	1000000	1000000	8745.54
VRSRVLQLF	108.51	46617.3	48955.9	10473.8	6360.69	69516.1	1000000	1000000	1120.35
ERFNVPVSL	108.514	15355.3	861.015	55296.9	5078.9	11497.5	515910	1000000	16144.6
GRLPRVVTA	108.58	6424.97	2036.28	12259.3	16188.4	3922.45	1000000	1000000	19304.2
HRVSVSTAR	108.592	3010.46	80045.1	19819.1	895.723	26333.6	1000000	1000000	14114.8
GRLKSLEAL	108.685	4755.59	270.011	72099.5	6014.19	2688.57	1000000	1000000	62858
GRLKSLEAL	108.685	4755.59	270.011	72099.5	6014.19	2688.57	1000000	1000000	62858
GRIFIGTFK	108.705	469860	77252.8	14975.6	1000000	12653	1000000	1000000	51637.2
DRVLRIHRI	108.737	11401.8	562.736	1044.19	56823.2	11296.3	233240	1000000	18904.3
VRLLLPGEL	108.742	31960.8	6543.1	4580.63	59690.2	5015.24	1000000	1000000	18830.7
VRLLLPGEL	108.742	31960.8	6543.1	4580.63	59690.2	5015.24	1000000	1000000	18830.7
VRLLLPGEL	108.742	31960.8	6543.1	4580.63	59690.2	5015.24	1000000	1000000	18830.7
VRYPRFLSA	108.766	2786.03	91.3034	23922.2	9279.73	64017.4	1000000	177988	21472.6
QRVPLSVQL	108.806	7497.74	32951.5	5836.32	2225.35	1863.99	1000000	1000000	8208.36
ARAGSRTSL	108.96	648.586	2504.82	15660.5	16942.8	8017.86	1000000	1000000	113296
GRKAIIIFV	109.075	174995	2373.15	89826.2	1000000	8541.99	1000000	1000000	50641
KRFDEATQL	109.112	28578.8	94052.6	21495.5	36868.3	7384.67	1000000	1000000	2072.13
TRLGTVALL	109.165	10791.3	20670.4	2098.31	27708.9	3497.84	1000000	1000000	42753.4
KRVSIEPNF	109.216	30250.4	75373.3	1079.79	3339.98	9887.79	1000000	1000000	2262.65
QRTDVLTGL	109.257	23353.8	78834.4	47843	13289.2	9483.3	1000000	1000000	27571.6
KRKELLKYL	109.283	44109.5	807.913	56794	247752	16097.8	1000000	1000000	27274.1
TRLPTPVLL	109.37	31711.1	22485	13012.3	13356.3	5286.25	983748	1000000	6745.71
SRFLNKQPY	109.418	41462.9	6379.11	10564.4	5793.97	34525.5	1000000	1000000	24823.9
SRNKDTYFL	109.428	21559.8	607.953	2078.07	24961.4	3726.6	1000000	1000000	64276.9
QRIEHLIGK	109.503	101698	57269.3	22114.3	348499	42657.4	1000000	1000000	87341.6
QRNNSQVGF	109.565	46761.7	153991	3426.34	748.412	14997.6	1000000	1000000	31934.8
SRKGGLIGL	109.617	34384	2342.29	29070.4	648591	9168.54	1000000	1000000	169883
KRFSFKKSF	109.732	20154.6	1256.75	3819.96	15411.8	89576.2	1000000	1000000	2177.2
KRFSFKKSF	109.732	20154.6	1256.75	3819.96	15411.8	89576.2	1000000	1000000	2177.2
ERQGGRTAL	109.792	1372.19	5479.24	17334.2	6757.7	10270.8	1000000	1000000	460607
DRLLRKEQI	109.812	17968.2	105.496	3444.25	188494	52995.4	417935	1000000	25395.1
SRFYDRRFL	109.853	5187.69	318.478	27843.6	193799	4386.64	1000000	1000000	78878
SRFYDRRFL	109.853	5187.69	318.478	27843.6	193799	4386.64	1000000	1000000	78878
SRFYDRRFL	109.853	5187.69	318.478	27843.6	193799	4386.64	1000000	1000000	78878
MRYLHRIYV	109.976	4553.76	211.449	1500.9	11932.8	18007.9	1000000	478984	61927.4
GRIINSRVL	110.116	2244.09	3003.54	37252.8	121183	3022.32	1000000	1000000	18561.7
ARTKGILEL	110.227	14504.5	2765.26	74109	62258.2	4897.41	1000000	1000000	25504.1
QRDREEALH	110.235	368776	1000000	319354	145749	48002.3	1000000	1000000	89007.9
KRHNYVRKV	110.271	21718.6	3868.5	70893.6	558631	45235.7	1000000	1000000	27472.2
LRHGGRMQY	110.297	19555	37315.2	5578.29	13187.3	146944	1000000	1000000	12621.9
DRFLLQKQL	110.334	45695.9	5048.51	602.46	128252	9245.99	1000000	1000000	24600.5
YRKPKWNHL	110.34	13909.2	70.8574	709602	295507	10324.5	1000000	1000000	8857.35
IRKGQAVTL	110.383	14151.6	6432.43	27146.3	5717.99	7458.46	1000000	1000000	17932.7
IRRGVKEVQ	110.406	4746.96	8805.45	110496	371250	113508	1000000	1000000	1000000
HRLKNSENQ	110.479	43982.8	5282.26	68118.3	89318.5	59858.5	1000000	1000000	1000000
GRSLPVLGL	110.71	16086.6	27557.4	14425.3	159531	2524.01	1000000	1000000	15014.6
ARFSARSSL	110.726	547.473	733.923	24914.6	49323.6	8436.06	1000000	1000000	26401.9
KRIPPTKTR	110.739	126825	426402	35953	1000000	113013	1000000	1000000	2580.04
GRRHGFLIL	110.773	529.545	49.9237	26452	11775	975.036	1000000	1000000	74703.8
DRLARDYAA	110.79	5650.66	759.729	758.593	443.714	16099.6	1000000	1000000	73627.2
RRKDHSFLG	110.858	29558.3	2219.63	515204	70705	40410.5	1000000	1000000	1000000
GRDKVREMF	110.872	16420.5	16689.4	47931.1	95745.9	26244.8	1000000	1000000	7911.49
KRIHGVGFK	110.911	86140.3	188932	12923.8	1000000	24487.2	1000000	1000000	7726.66
KRIHGVGFK	110.911	86140.3	188932	12923.8	1000000	24487.2	1000000	1000000	7726.66
FRLEQKVYF	111.156	52677.4	4108.61	976.19	433.339	18564.9	842798	1000000	18331.6
RRGDLPFVV	111.178	36418.5	70490.8	10674.1	295283	5884.51	680039	1000000	8572.9
RRGDLPFVV	111.178	36418.5	70490.8	10674.1	295283	5884.51	680039	1000000	8572.9
GRTVIVKGP	111.356	265977	92220.9	88915.7	1000000	3857.27	1000000	1000000	19965.2
ARGGSFITK	111.796	371173	322233	35393.3	1000000	42648.2	1000000	1000000	67757.5
ARHATKNRV	111.798	29365.1	6671.26	454999	858181	12029.9	1000000	1000000	53024.2
GRKPGSLKL	111.837	29239.6	3682.21	229204	90496.8	6992.16	1000000	1000000	50449.4
QRNLYIAGF	111.888	34210.2	20923.5	1084.69	24655.5	9454.22	1000000	1000000	26763
ARVITEEEK	111.964	71534.2	191313	16965.7	49274.9	16363.2	1000000	1000000	10225.6
GRFQKDISQ	112.099	69839.9	15869.4	139417	436844	34675.5	1000000	1000000	1000000
GRIPMRFSV	112.18	8609.28	6334.64	7216.89	326488	12076.6	1000000	1000000	4048.91
QRLQQAGNV	112.256	22772.4	50288	9343.44	70610.6	16780.5	1000000	1000000	43168.9
ARALRKVFL	112.314	4193.07	364.191	86234.4	152610	7760.64	1000000	1000000	186403
NRSGGRLYL	112.365	7847.45	2671.26	2910.87	17519.6	9714.72	1000000	1000000	49686
MRLGSIFGL	112.371	51785.7	2861.24	603.812	7222.36	4701.17	1000000	1000000	10058.3
ERNKIKFGK	112.473	843423	28628.8	83231.8	1000000	57840.2	1000000	1000000	30328.1
DRYDGLRRL	112.67	15013	9397.13	3866.05	133746	12839.8	1000000	1000000	63742.3
DRYLKSESL	112.681	10733.9	75.6397	7350.18	24671.5	20168.7	1000000	1000000	52460.7
KRLYEHIKN	112.841	589270	81833.7	67279.8	1000000	33841.9	1000000	1000000	1000000
QRLGTQPYF	112.905	83611.7	306013	423.774	3950.17	7577.41	1000000	1000000	22580.9
SRLGSSRVL	113.024	4397.23	1183.13	12652.9	19429.3	4404.27	1000000	1000000	70168.6
IRAAWTRAL	113.135	456.364	5884.93	78810.1	708.114	8555.4	1000000	1000000	36055.8
NRLGYTHLY	113.148	363633	14390.7	294.572	2779.98	47290.1	1000000	1000000	17228.2
HRLLRKGNY	113.364	81946.2	1766.26	9701.44	21004.1	54468.3	1000000	1000000	72380.3
ARLAELAAL	113.524	1554.42	2506.8	57876.3	9827.98	2804.26	1000000	1000000	69789.2
GRHFPGHLL	113.546	24695.7	15637.8	28605.6	223860	4415.84	1000000	1000000	39932.8
NRLPKPVLL	113.558	28583.8	214.585	12875.6	37478.6	12915.2	1000000	1000000	21422.2
QRKQIFSRL	113.562	9999.47	112.643	340238	117641	32959.9	1000000	1000000	80613.2
KRVVDKKRL	113.584	12757.8	11469	68208.6	41758.4	5896.77	1000000	1000000	10613.5
KRNGVIIAG	113.8	53159.2	162408	23058.6	193966	45503.1	1000000	1000000	1000000
ERSNVVITR	113.902	149031	168471	64282.8	27804.5	66268	1000000	1000000	15622.3
ARDLISRLL	114.019	16839.8	19038.3	220794	491785	6840.72	1000000	1000000	75666.3
HRLTDRLQV	114.033	2702.36	2062.18	5598.82	63020.7	17991.5	1000000	1000000	14788.5
SRIRKLFNL	114.308	18143.9	50.35	41976.5	472160	5141.23	1000000	1000000	24712.4
GRFDITIGP	114.328	518086	543926	26277.9	1000000	3160.18	1000000	1000000	56291.6
KRFDEWKEL	114.439	40416.7	84965.6	40960.6	160453	6986.44	1000000	1000000	1450.42
MRHKLKTAF	114.459	12125.1	117.322	431.555	52.5333	11896.4	1000000	688302	44876.4
HRITIKKRF	114.582	30383.8	2011.69	5756.97	21837.6	28006.6	1000000	1000000	10723.9
YRIKFKESF	114.842	16390.1	93.5581	1715.98	2549.59	21149.5	1000000	1000000	10892.3
SRFQHPKTQ	114.918	27212.4	1270.34	88787.5	150234	94651.9	1000000	1000000	1000000
VRVPARVLL	114.922	1779.76	41875.2	2570.62	3814.42	3422.16	1000000	1000000	12440.1
ARVRDVVTK	114.923	47606.7	197950	10247.7	103687	4772.02	1000000	1000000	51814.4
ERHQLTHSL	114.969	6752.54	376.687	28483.9	5566.9	5460.31	1000000	1000000	34472.6
GREGEIRHL	114.978	30048.1	17384.9	97930.9	1000000	3637.09	1000000	1000000	27942.4
LRFPGQLNA	115.043	2194.8	12893.9	14675.9	718.991	20138.5	162613	97705.8	16106.7
LRFPGQLNA	115.043	2194.8	12893.9	14675.9	718.991	20138.5	162613	97705.8	16106.7
QRKNIEKLL	115.072	63699.3	1047.7	154382	51783.2	23761.7	1000000	1000000	168558
GRLDRKIEF	115.091	113811	5658.72	5130.82	53628.8	11192.3	1000000	1000000	32284.7
TRLNQSKKL	115.177	38687.8	3727.23	40404.9	4491.44	24087.6	1000000	1000000	63361.4
LRYLRDDGL	115.358	11055.3	3450.98	202815	4594.61	16165.3	162884	1000000	27378.7
SRVNIPKVL	115.364	10289.5	482.905	15315.5	8474.52	6087.79	1000000	1000000	47470.1
SRVNIPKVL	115.364	10289.5	482.905	15315.5	8474.52	6087.79	1000000	1000000	47470.1
GRIKAIQLE	115.381	115405	18658.5	1000000	1000000	7647.36	1000000	1000000	1000000
QRDDILINR	115.417	680318	615093	58323.1	1000000	56540.8	1000000	1000000	149040
DRYRQDPQL	115.436	78528.5	20562.2	2008.27	27654.7	18525.8	1000000	1000000	9142.08
YRESVFKLL	115.71	13899.1	799.903	39657.8	27398.7	18895.4	1000000	1000000	36349.2
TRLEKLLKL	115.729	25485	274.938	17324.6	35137.5	11946.9	1000000	1000000	85183.3
IRMANEKHS	115.808	167086	14426	532902	324469	27275.3	1000000	1000000	7543.79
LRHKLTVMY	115.868	20328.1	7657.26	11851.1	245.636	28251.8	1000000	1000000	24110.2
KRVGEYQRM	116.077	11119.9	285496	12083.8	2819.08	13429.3	1000000	1000000	722.911
RRKDSVSTF	116.169	13152.3	4136.3	8004.27	19997.3	16517.6	1000000	1000000	18960.1
FRLGSVLVM	116.203	2109.76	795.643	885.257	54.7307	6623.48	678800	1000000	41776.2
SRLKASESF	116.419	8895.1	252.227	3904.82	1628.2	13236.2	1000000	1000000	7665.27
SRIPSAKGK	116.561	297431	104325	53789.7	1000000	22435.5	1000000	1000000	24919.1
KRLSVERIY	116.561	27522.8	42166.6	5762.15	6139.13	16241.2	1000000	1000000	1272.02
KRFKEANNF	116.676	111790	25400.1	13864.5	14418.5	17704.3	1000000	1000000	2998.42
KRFKEANNF	116.676	111790	25400.1	13864.5	14418.5	17704.3	1000000	1000000	2998.42
LRHVNIDHL	116.701	8561.84	2229.73	180948	41328.2	6669.45	223979	1000000	16299.7
LRAGERPEL	117.036	1140.08	7998.73	10278.9	2568.38	10085.2	1000000	1000000	25530.3
MRLGPGWSH	117.038	56277	17967.2	208.359	4423.75	25782.6	1000000	846927	8012.37
IRNDEELNK	117.145	259029	524561	25013.4	246841	32959.4	1000000	1000000	18206.2
IRNDEELNK	117.145	259029	524561	25013.4	246841	32959.4	1000000	1000000	18206.2
IRNDEELNK	117.145	259029	524561	25013.4	246841	32959.4	1000000	1000000	18206.2
SRIIRNEQF	117.167	16750.4	229.021	6653.83	78699.9	19281.4	1000000	1000000	2267.5
ARLGITMKA	117.279	35454	22825.7	8239.17	174102	20273	1000000	1000000	139952
QRFRSISTL	117.318	21181.9	2176	70197.6	16258.8	8358.68	1000000	1000000	55793.5
SRVLIFSQM	117.369	1564.73	163.597	7440.52	3086.49	13312.7	1000000	1000000	10469.4
GRAPQVLVL	117.459	3453.27	8525.32	11781	5373.12	2279.15	1000000	1000000	13921.8
KRLHTGEKP	117.604	27872.2	35916.9	29156.9	69309.2	11977.6	1000000	1000000	5392.17
SRFRDGPPL	117.684	7679.56	1795.75	14919.1	17700.2	2812.59	1000000	1000000	95139.4
SRVIVTHGS	117.703	55577.7	41672.8	44393.1	57362.2	17158.5	1000000	1000000	6447.91
DRLNKKVVL	117.717	19575.6	70.041	1963.64	12943.5	15893	1000000	1000000	180649
GRLNSHPIF	117.755	80173.4	3078.11	1069.41	1976.44	611.256	1000000	1000000	11165.1
ARILIQERY	117.763	92828.8	72050.1	19285.2	35733.9	13886	1000000	1000000	15338.3
DRAKVILKP	117.847	50349.6	6999.63	2570.39	534026	16791.8	1000000	1000000	42375.3
KRAAEKVSE	117.869	14156.8	6947.29	1000000	110003	55724.9	1000000	1000000	1000000
ERLEKFFHR	117.881	597819	1025.44	70523	864402	70011.3	1000000	1000000	20048.1
KRLPPFETF	117.921	44304.7	10540	2660.4	3938.14	43980.2	1000000	1000000	1025.28
LRYLEVEPV	118.03	3331.37	2044.95	13471.1	7801.51	13974	95960.1	306084	15498.4
KRREYLTGF	118.077	7065.51	6499.07	4400.82	12753.3	77576.1	1000000	1000000	5918.29
SRNEKVLGL	118.208	14385.6	339.983	7464.13	132195	5734.71	1000000	1000000	61015.2
RRIDEINKE	118.233	103766	36520.7	1000000	1000000	11300.7	1000000	1000000	1000000
GRFKDVLVL	118.241	13065.5	1617.69	5420.24	22553.9	796.625	1000000	1000000	35508.4
GRFKDVLVL	118.241	13065.5	1617.69	5420.24	22553.9	796.625	1000000	1000000	35508.4
GRDVPRLSL	118.345	4089.79	3857.25	61310.5	198127	5304.15	1000000	1000000	40536.1
KRFDAQTGA	118.352	11812.1	509532	13386.1	9692.43	17079.2	1000000	1000000	9022.32
KRFDAQTGA	118.352	11812.1	509532	13386.1	9692.43	17079.2	1000000	1000000	9022.32
YRIGSSVEF	118.371	72203.3	33555.3	414.488	1221.51	5755.7	1000000	1000000	6123.5
ARNINSHFA	118.517	6196.46	15488	6125.88	72426.5	14864.1	1000000	1000000	13864.7
HRVLIFTQM	118.652	1475.64	805.989	1563.93	139.465	9252.65	1000000	1000000	5602.2
ARDGKLRLL	118.951	19359.8	3641.64	104145	1000000	10880.7	1000000	1000000	112896
KRIPFGFKH	118.967	241681	913922	20090.5	102769	48021	1000000	1000000	1723.93
GRYTGVRII	119.006	2510.69	2617.68	24462.3	27772.2	1719.95	149513	1000000	42482.2
VRFGLSNQL	119.016	28551.4	17865.8	6890.36	33836.6	9633.06	1000000	1000000	10370.9
DRYPRKVTA	119.031	14213.2	1496.16	2921.25	10969.5	44564.6	1000000	391985	39531.8
DRYPRKVTA	119.031	14213.2	1496.16	2921.25	10969.5	44564.6	1000000	391985	39531.8
KRLGSLVDE	119.045	214951	38647.2	1000000	664678	29229.1	1000000	1000000	1000000
LRLLIHQSL	119.079	2405.69	74.6702	13019.9	5664.57	5695.61	543693	1000000	4996.26
GRLKDILAI	119.304	5415.27	705.292	32763.4	33939.7	4040.12	1000000	1000000	57272
ARKRREERL	119.331	16170	72.1465	1000000	436380	18903.7	1000000	1000000	120941
GRIGVFPSV	119.453	34599.1	4576.61	4296.26	1000000	4922.75	1000000	1000000	21272.8
QRINRIMGF	119.464	72651.8	2607.21	8835.93	21310.4	34153.2	1000000	1000000	32176.1
SRNGSVFVR	119.516	97323.4	71421.5	1681.18	232032	7828.89	1000000	1000000	24023.8
ARAKLLQKY	119.686	57337.4	31220.1	15349	4459.23	29492.4	1000000	1000000	30617.5
FRHDKRVYL	119.715	5356.62	140.209	55085.1	40469.3	6914.4	1000000	1000000	207307
NRYSRKGFL	119.879	11237.4	59.0008	29292.8	132150	41586.6	1000000	1000000	92707.2
RRLPSDVVT	119.932	39175.9	112099	8272.44	30454.8	2852.3	1000000	1000000	12142.2
DRARASLVL	119.937	4474.4	3476.13	1886.64	2224.69	11424.6	1000000	1000000	60490.9
VRERLRVSL	119.997	2196.82	618.394	17174.2	14094.7	9275.72	1000000	1000000	118465
DRLLRISQL	120.004	15213	96.8833	2135.09	671306	20315.2	1000000	1000000	32564.7
YRIPLNPYL	120.125	43243.6	10015.5	4643.65	16153.2	911.921	1000000	1000000	28904.5
ARFEGSLNM	120.133	5313.37	18557.1	14722.1	650.147	19582	1000000	1000000	32565.8
YRLKEYEKA	120.256	41675.3	2507.46	11095.7	17274	9424.57	1000000	1000000	20854.9
QRYSGSTYL	120.269	7883.15	19668.5	27619.2	2442.69	6482	1000000	1000000	36026
YRLESTLNY	120.374	195844	20635.8	2636.76	443.725	40983.2	1000000	1000000	36518.2
SRIGTSTSF	120.471	14022	4473.68	392.171	2643.22	8502.51	1000000	1000000	6349.88
IRQSISKAL	120.826	1333.58	2272.91	204527	8677.34	37180.3	1000000	1000000	30441
ARFKFLSKL	121.158	18963.9	762.272	21587	108503	11252.1	1000000	1000000	96033.6
IRNDGVLLL	121.177	9874.48	25854.6	4099.28	13599.2	2183.73	1000000	1000000	27814.5
GRVNVVEAL	121.231	1676.26	4143.19	27705.7	1032	1675.5	1000000	1000000	40122.6
KRITPIETL	121.275	4589.73	4220.09	26076.7	38043.4	9458.75	1000000	1000000	3841.06
IREIELKNR	121.403	130578	39797.2	171905	520987	155637	1000000	1000000	21526.8
ARLFIFETF	121.408	77992	784.919	2585.33	4145.61	13969.1	1000000	1000000	25208.9
KRISKTTKL	121.489	8102.83	960.884	31806.6	66407.8	12654	1000000	1000000	7317.31
NRVMEKGSL	121.501	2806.61	136.972	12462.3	3560.84	18329.7	1000000	1000000	55929
ERYRAITSA	121.598	5002.74	784.511	23604	5778.26	13870.5	1000000	1000000	50824.7
LRLEEREVL	121.787	1127.7	633.195	10795.9	848.478	10984.2	974459	1000000	23796.3
[truncated: 2,844 more rows]

## Sheet: Table S8
Table S8. List of peptides reported in Angewandte Chemie International Edition in English (2014) and exceeding for HLA-B*27 IC50 values below 5000 nM
List_2 of peptides (IC50 for HLA-B*27:05 < 5000 nM)
	B*27	B*07	B*08	B*18	B*35	B*40	B*51	B*54	B*57	Low resolution
Peptide sequence	B*27:05	B*07:02	B*08:01	B*18:01	B*35:01	B*40:01	B*51:01	B*54:01	B*57:01	High resolution
RRFSAMHEF	5.77732	21838	12649.8	7310.45	1168.03		24140	36182.1
RRFESIPDM	7.9296	25911	12774.7	21479.3	7293.31		23117.5	36573
RRMQAQAML	8.56397	7301.52	3244.38	28020.7	12875.8		29433.2	38404.2
YRFDLLFIM	8.69365	24778.5	7234.52	313.969	525.693	11056.4	4880.04	9084.17
RRTVIIHDR	8.99642	27157.9	30204.3	28800.7	33801.1		34928.3	35311.8
ERWALWFFK	9.30288	29837.4	32783.4	22451.2	22708.8		25606.2	19213.1
ARLHLIYLI	11.0698	28494.9	13680.6	28823.9	25990.3		16686.6	11234.8
RQINWTVLY	12.8339	29170.1	31885.9	11843	342.334		32869	31847.3
GRVLLVLEL	12.9959	25220.6	18174.7	18601.9	25130.6		27544.8	37787.4
QRHLLAFLL	13.3473	26051.3	16522	22994.6	19381.7		25270.9	30867.5
RRRTELFLK	13.5064	31915.7	25490.4	28744.5	34152.7		37167.4	39947.3
KRMCLFAGF	13.9488	27992.4	4961.66	25304.2	11204		27197.6	32081.4
LRMALNHPY	14.4402	25938.8	3734.5	3560.95	318.875		12838.4	6356.8
GRYNQLLRY	14.5759	26093	28239.8	25438.1	14750.9		31091.8	40618.1
YRQAQYLGM	15.3251	24777.3	12434.2	18819.5	7699.57		20820.3	35351.9
RRLFTNFHR	15.8977	21881.1	30187.6	30696	35383.8		36868.4	39836.8
LRLQLQLAY	16.206	26027.9	13319.8	8031.07	408.803		19335.3	15113.6
FRFMVQTIF	16.2539	22665.2	4297.91	6462.34	654.733		7116.9	10641
YRLHHVSSL	16.5849	13135.9	8.32047	25190.9	8847.68		21848.4	27475.6
YRFNQAIAH	16.631	21785.5	28586.1	23301	1951.82		30595.9	31836.6
RRTVQSLEI	16.6929	25488.3	15987.4	28848.5	20524.9		20663.2	34261
ARSNYNLPM	17.6597	14670.8	3382.31	20677.5	4344.9		30597.2	35421.4
IRHMTWIPL	17.6796	8715.04	6693.27	15468.6	9232.21		13909.7	18043.8
YRLWNTLGV	18.0363	23030.8	9669.38	14777.2	15941.6		11340.3	18716.5
YRMIINEEL	18.6459	22152.6	376.646	21607.2	5756.62		14730.5	26157.2
SRMELITIL	18.9803	24479.9	435.651	13879.8	10168.4		18647	27742.5
ARFLLEHHK	19.0903	26661.2	28396.9	29669.8	33681.7		34036.7	33993.6
FRAMLSTGF	19.5521	25151.7	11621.9	15430	603.238	23921.7	12728.5	11817.5	20847.6
QRTVLIMEL	19.7746	27672.5	14310.4	26124	13587.9		21969.7	30909.5
YRAVSVTPI	19.8488	14237.5	4659.06	11687.2	3195.67	20009.9	3232.05	9954.19	23067.9
YRSELIAKI	20.6416	26695.9	15112.8	21997.9	12640.6		7528.96	15010.1
KRRPLILQL	20.7839	11171.6	1610.89	26913.5	25331.8		25122.7	36889.9
HRVHLRPLK	21.4636	25295.1	31383.6	26539.6	29781.8		34722.8	34366.4
YRYQNIWNI	21.7297	26010.6	1883.79	9214.75	10409.9		3339.4	5668.42
RRQFHATHY	21.9977	23762.9	16397.4	28897.9	9650.46		36382.5	41109.7
RQYMFSSLK	22.7831	25226.2	27293.9	23568.8	24511.8		33912.3	32589.8
ARNVMLLPV	23.0648	20152	12992.3	17202.9	23220.5		19491.2	10085.8
VRWVTYFNK	23.5378	25725.5	34611	22483.8	29950.3		25278.9	22367.5
YRMTNQYGI	23.6529	26576.5	2696.78	19816.5	11640		8463.58	12599.3
KRFEIINAI	23.6975	25720.4	5023.13	23463.8	12693.9		9511.45	10667.9
ARAALQELL	23.7684	27066.1	23732.4	28778.2	23417.7	17714.2	27188.5	33989	25054.8
YRFQDNFEF	23.8518	23319.6	7624.54	1970.17	401.7		17285.3	28953.3
LRFDLLWLI	23.9356	29043.8	14517.5	11435.4	13234.9	19698.3	791.604	1067.72
RRCQLLLEI	24.0134	25559.6	11081.4	24705.1	22745.3		21265.8	25829.1
YRVDAVHLL	24.0267	21974.5	19738.7	8545.29	2600.58		8048.3	25799.4
ARAALTGLL	24.0777	20608.4	22407	29078.9	22773.6	14235.2	30852.5	35426	24823.8
FRWTSQDSL	24.1714	20781.8	12744.2	23516.5	1096.46		4797.64	9586.87
HRFGMFEFL	24.3908	26210.3	3843.75	12285.6	12617.5	11356.5	18483.3	33340.2
LRFWVLAAH	24.4402	20990.5	27032.1	20977.7	3441.89		24769	15476.5
ARLDLQWSL	24.5098	25343.3	8781.87	16469.4	19130.2		26295.1	29894.4
FRTGTITTF	24.63	23463.1	20526.8	8677.41	494.952		18987.1	13652
WQVAWAHPM	25.3398	18958.3	17391	21.9768	20.9202		17915.4	6313.41
KRNTLQLHR	25.3779	24958	31557.8	32370.1	36200.5		36567	41071.5
RRLKGSGNL	25.5106	17324.8	8596.3	28089.3	24798.5		34883	41712.6
RRQNVAYEY	26.0168	22897.9	28620.2	17680.5	2238.45		34608.6	35472.2
RQVFLATWK	26.0453	25102.4	35073.8	24333	27532.9		35765.9	35240
KQIGLLLKK	26.1506	26319.9	33506.9	22282	32737.8		34343	35778.1
YRDGYIMMF	26.1693	28331.2	17029.1	15288.7	2299.5	16535.8	26530.4	31002.2	21451.2
KRFSHDLKR	26.1701	17249.1	24585	31042.2	33872.3		35507.3	43973
KRNVGIFLK	26.4325	25260.7	34312.5	29511.2	32786.9		34919.3	37707.1
YRYNFPVEV	26.6941	21996	3889.52	15708.6	8050.21		3658.23	5511.48
GRTLLIVSH	26.7293	26046.9	30431.3	31070.4	30340.4		37409.2	37601.8
LRHHLQIPI	26.8096	24745.5	4586.73	25708	14549.3		4316.18	2860.15
FRMDLLPLH	27.0142	26099.5	26879.8	27628.1	8597.5		23189.9	12151.7
QRYYFYHGL	27.4301	26328.4	5126.35	18794.8	13376.1		16337	26795
ARFLAAGTH	28.0997	18236.3	33230.9	25471.9	21219.3		37433.9	42073.8
RQIKPYTLM	28.1673	21096.6	17482.9	8405.18	5197.45		26784.5	34627.3
GRFDTQYPY	28.3649	23458	29364	2741.76	5118.26	20605.8	33200.3	35297.4
GRMEAVVNL	28.5422	23111.5	8795.47	24092.7	26007.1		26804.2	40440.9
RQMSLLLRQ	28.6539	25663.1	21692.5	27129	28283.2		33504.5	35905.5
RRLPATHCF	28.7881	21641.4	7825.72	19353.3	3867.11		27876.9	40540.8
RQQSHFAMM	28.7906	6437.08	755.062	22913.3	2939.05		30391	35496.8
IRFEPPLFH	28.8018	24993.4	30922.3	24307.6	17131.9	23849.6	25286.5	37449.1
KRQIFNGTF	28.882	16337.2	21777.9	24370.8	8794.14		35411.6	42123.7
KRYAEQLPV	29.2497	25973.4	11612.8	21354.9	25451.1		17314.8	26393
YRKIMSSPL	29.2988	7584.97	20.0282	16872.1	3196.02		19462	21963.7
RQLASGLLL	29.3279	14618.7	12359.3	23035.7	16323.2		28914.5	38395.9
RRFPLEQRR	29.4992	20157.8	31655.6	30506.8	30849.5		35729.1	40777
FRYTLPPGV	29.9439	28030.7	16786.9	25067.6	12560.2		1065.9	385.389
ARQLFSSLF	30.0208	24768.6	20924.1	25197.1	14100.4		31791.5	35951.1
LRFPSLLTH	30.2098	20358.7	26017.6	18581.7	7552.29		21850	30729.4
ARALIVVPY	31.0156	28649.3	26441.2	13297.9	3989.12	24460.7	28801.3	18624.7	21566.3
RRQEQIQAM	31.0747	10569.8	10291.8	25750.3	3269.4		31499.8	39771.8
GRMTQNPNY	31.3425	25170.2	24193.8	29193.8	13376.3		34747.4	42181.6
SRFMNPFNM	31.4178	23171.9	2482.84	18054.9	10543.6		21885.5	34127.4
ARVLLSLEH	31.7081	24538.1	31934.2	26514.2	24013.2		35929.2	38323.7
TRHNLLLHL	31.7885	26587.8	3767.25	28153.9	19959.3		21486.4	31195.4
KRTAIAMGM	31.8319	26213.1	23378.4	29099.5	16070.3		25217.6	33875.8
RRALEAFDL	32.0763	27454.5	19280.3	25863.9	20405.5		28436.8	38582.9
RQTQTFTTY	32.2678	24741.4	26125.6	6391.97	191.408		33781.5	35504.3
HRVNIVFNY	32.3223	27088.2	29130.7	8261.73	1954.38		24319.7	29487.1
YRAMVSEFL	32.3314	22426.9	6012.6	23800.5	6510.63	18577.2	16123.1	29643.4	21925.7
YRQQANTIF	32.5796	17082	9887.74	8784.63	482.364		25271	34243.4
RQFHATHYH	32.6234	24379.9	29781.1	16914.2	5991.1		35271.5	40535.3
GRTHLGLIM	32.6714	21151.4	21227.3	24570.9	18072.2		30774.8	34451.3
MRNMLQFNL	32.8341	26748.2	1525.28	11150.1	7323.91		5250.47	6501.41
QRHVAVTNM	32.8533	24593.9	16056.4	23655.9	7508.62		28871.5	39552.9
RRKVVVQVL	33.2329	17049.5	2003.08	25952.9	17900.6		29540.1	38497.2
FRQINWTVL	33.4251	6704.58	5736.04	18746.9	5821.76		12061.2	14213.5
YRFAQHGTF	33.6159	19201.5	5491.95	5417.12	1811.39	14200.6	26624	35323.4
KRDFLITQM	34.0619	27916	24931.4	26099.8	15416.8	22335	29316.3	37412.5	21702.9
SRQLYVLGH	34.1083	26807.4	26689.8	28669.3	27625.3		37211	40802.4
RQLTANTGH	34.1992	24182.2	33722.7	29038.3	13892.8		37566.8	42788.6
KRFLLSLPE	34.4097	24384.9	17103.4	23851.4	27976.8		33319.8	32827.6
RQQHVIETL	34.6177	17155.4	19007.8	22591.2	10037.9		32048.3	38227.2
RQIPYTMMK	34.6514	23852.2	25783.7	25780.4	23877.8		34906.4	38401.7
RRILMEHIH	35.5669	23751.1	26072.8	23833.3	15642.8		35333.9	35426.4
GRQIVLTGI	35.6134	22926.4	29094.3	29206.3	32189.4		25882.3	34124.8
ARWSLQSEA	35.9557	24006.2	29547.6	27052.5	16216.9		25703.8	7570.78
ARTAMSTPH	36.0036	22310.5	29636.5	28767	16046		36518.6	33506.5
YRVTPQSLF	36.3476	24564.8	24063.9	18070.7	1691.3		15141.2	25972.9
KRTDFLSPM	36.4142	16652.9	14327.4	18127	6569.01		25101.2	30276.3
GRITTVFSH	37.224	23114.1	30185.7	24114.2	26822.5		36598.1	38921
HRMIKPFFH	37.8004	23523.7	11084.2	29498.4	23667.2		34715.5	42490.4
GRASIWVGH	37.996	28863.4	34421.5	29203.9	30274.1	23498.8	36398.7	34305.1	24542.4
KRQIIPPGF	38.026	26560.7	26875	29700.7	12949.3		29481	37860.8
QRLVIGHNM	38.3586	26120	8869.15	20875.1	8502.5		21436.8	26491.8
GRLGMIVDK	38.8166	25307.7	31886.2	30696.8	35862.4		36629.4	37030.1
RQMVIDVLH	39.0847	23746.6	30982.5	30959.2	12996.1		36032.1	38177.2
VRHNLITEM	39.1443	23121.2	9395.36	19775.2	3132.65		22308.4	29686.9
LRYGLNMCR	39.2313	28013.6	27772.6	26666.4	31613.3		24872.9	18870.3
SRWQNSYSI	39.471	15513	5560.18	19479.4	7358.3		14921.4	12260.9
RRFDHMQQH	40.2463	26697.3	23695.9	32329.9	26440.7		36311.2	40784.7
KRALEIIPR	40.3226	28037.1	31925.8	27957.5	31507.6	23811	35146.9	38813.6	24516.5
RQMEQISQF	40.3794	25302.9	5260.19	12138.1	8233.26		28416.8	38625.7
KQAEIWLHK	40.4682	31080	32025.9	30105.9	31159.4		31523.6	32571.1
SRMVHFLTH	40.6349	21107.7	649.329	25493.7	16737.4		34289	37715.3
WRQIFLGGV	40.667	24932.9	26357.8	17325.8	22856.7		25738.7	12127.5
KRLNHYVLY	41.0969	26364.9	17808.3	29149.4	10496.2		32968.9	38452
RRGFAFVTF	43.1848	25078	14345	18807.6	4521.15		30808.1	37621.1
YRLALDIEI	43.4614	23605.9	11323.2	21632.1	6860.74		4809.75	15766.5
YRDSVVAGF	43.5447	27706.4	30161	24035.4	3285.78	17785.1	24773.9	30059
SRTALALAI	43.7544	22475.8	9482.16	25569.3	15869		15819.8	14772
YRVVTVFSV	43.8378	24765.4	12738.1	9485.86	13051.6		5947.38	4928.7
HRYTCMFTY	43.9627	24589.3	29966.5	5569.21	175.756		24750.1	28919.6
ARDQLIYNL	44.0336	28792.4	19569	28191.6	21684	16833.3	31223.1	32758.4
YRTISLTDF	44.6718	23830.1	16459.2	20273	3198.86		19750.8	32447.3
HRNCYPSPL	44.7618	15074.1	1152.3	18305.3	8230.41		28658	37390.6
HRFVINYDY	44.8021	25292.6	24589.4	10258.3	1798.64		26922.1	32368.9
RQTTSNLGH	45.8729	24561.2	34024	32573.9	19488.7		37386	42676
KRLSNLALV	45.9633	27369.4	21027.7	31797.9	31712.7		23580.4	27556.2
GRLVSNHSL	46.953	18513.5	2980.32	26298.8	23482.4		31075.8	41169.1
ARQQLVELV	47.1067	28429	26163	30188.4	30760.8		26988.6	25086.7
CRHEQILVL	47.1709	25518.7	3558.87	29603.8	16611.7		14460.1	34748.7
RQFGFIVLT	47.5594	24879.6	30177.5	15386.5	23805.5		32505.2	21684.2
IRFTASAGI	47.5939	25439.3	22716.2	23225.3	11432.9		4174.13	15432.5
RRGFIYVHK	48.1132	26570.4	30651.9	32519.5	36567		36704	37479.1
RRQVLIRPC	48.2106	24339	23771.8	31708	32330.2		36860.4	35054.6
WRIFGGLDM	48.3569	21284.6	15751.8	4161.55	1623.24		19639.8	23525
ARLGAGYPM	48.5136	13043.3	15423.2	9704.28	5444.21		28999.7	24404.4
FRVQQLLHI	48.5199	26818.8	4079.87	31783.2	17768		2192.86	8576.6
GRSEWGSLL	48.5225	22292.4	29222.5	25867.7	23720.6		33448.6	39876.5
CRHLLQAPV	48.5504	24546.1	9785.99	29542.7	26600.9		13694.8	4933.88
KRMSSYAFF	49.0599	27016.4	5848.34	29013.3	14670.3		28199.2	41253.6
YRNPTLFIF	49.1987	23762.6	16614	2182.91	871.557		13323.5	22991.3
ARATTITSV	49.2829	19905.2	17418.5	30478.7	24547	24378.8	24321.1	23066.6	25168.3
KRVPLPPEL	49.348	19793.3	22192.3	27932.1	10753.4		22110.9	37389.8
RQIVWNGPV	49.349	20718.5	22193.7	15368.7	14985.9		30147.1	18615.9
RRIPPYHYI	50.1098	23273.5	13756.4	21452.1	19508.8		8168.93	24060.9
CRIFTPLLH	50.3664	25288.9	31869.9	31741.3	23027.1		29597.5	35085.2
HRYNGLIHR	50.5854	23783.3	32526.3	25314.2	30709.9		29506.6	38059.2
RQNVQVFEF	50.9303	26659.6	22718.6	4168.94	1675.67		29906.4	38214.6
RQNVQVFEF	50.9303	26659.6	22718.6	4168.94	1675.67		29906.4	38214.6
LRTHYIVGY	51.0301	28818.4	26603.4	28188.4	4137.71		23320.8	16364.6
ARICNNMLL	51.5802	26049	14785.1	31017.8	23144.3		27652.8	35163.6
YRRHLTGEF	51.6646	8947.51	1704.97	15444	2552.05		30892.7	34179.2
ARSHTILLV	52.663	25420	25644.4	30495.4	29178.8		25237.8	27032.9
FRLANVQLL	52.9469	25505.6	3846.54	27861.4	9780.6		9547.02	19085.7
ARFDGALNV	53.1927	25288.9	24884.6	22821.4	28654.3	18167.2	18289.8	28963.3
WRALMLQGV	53.3171	29311.5	22687.2	13319.5	13417.6	19829.9	12982.4	4099.65	20044.1
ARWTCCALL	53.9894	26507	30579.8	31317.3	10632.8		19419.2	24643.5
RQYQLLFTQ	54.1643	21689.3	26828.2	6630.49	15473.8		31358.1	22874.9
LRMVMPSWF	54.5141	24054	6979.94	22386.5	4568.11		8971.65	19752.7
ARQGYVIYR	54.6884	24420.9	32716.9	30067.8	34121.3		37372.4	38927.5
KRQVLGQMV	55.0601	26424.9	27395.3	31321.4	27148.2		25003.2	26899
WRWNYRDEA	55.1465	25038	22128.9	20284	1039.73		27912.1	2151.24
RMWEVQTGY	55.278	21225.5	32354.2	9645.97	117.92		31566.1	30424.7
WRLPLQDVY	55.3408	26672.6	29976.7	3305.54	205.279		26641.3	20508.3
KRIFTNFHR	55.3504	21502.8	31970.2	31001.6	35602		35686.8	39723.6
ARSPYLYPL	55.6681	15223.2	3988.08	17276	9819.09		27934.1	29646.6
MRYAEYFLR	55.7277	27420.7	28669.8	17962.2	25539		19059.5	15952.7
FRLEKPAKY	55.7651	26144.2	9571.12	22523.9	3529.57		20010.1	25432.7
LRTAAGLMH	55.9931	27537.7	32630.2	27029.8	15024.7		28581.5	30065.4
KRIEVNVEL	56.169	20143.8	15926.1	22488.9	17256.1		22092.6	35539.6
RQIQAAYSI	56.2061	18693.1	6213.05	6063.36	6974.65		20875.2	21123
ARATAPVSF	57.3251	18559.3	18360.9	26132.7	5178.98	22947.6	28731.9	36418.4	21998
GRLASLMNL	58.359	24104.8	6602.85	29664.1	31137.7		28626.4	40867.1
RKMEIYRPH	58.4399	20901.7	20102.8	23510.4	21478.3		35819.9	36328.9
RQWNNCAFL	58.5475	21856.6	23577.1	26988.3	4310.67		23652	33274
ARLRECLPL	58.6115	24068.4	3583.17	28241	19930.1		28444.8	35294.2
YRWYLENVY	58.9352	25002.6	24300.7	11914.5	36.1985		20156.1	9117.16
GRMKENHEF	59.3145	23546.4	4181.18	14126.1	12371.6		34001.5	43480.7
VRMAVQFEL	59.6873	19003.2	4649.59	18839.7	14917.3		12544.6	26057.9
SRQHSLLKR	60.7973	20499.6	29660.5	29508.5	35330.1		36555.8	42322.9
LRMEGPLSV	60.902	23190.8	727.672	18526.5	17958		3507.99	13418.9
ARHWMLDKH	61.2754	24498.7	32948.7	30313	26009.6		36535.6	38842.8
SRLILLWNV	61.45	27395.6	6896.53	13471.1	29089.1		13870.4	8285.81
FRSLNWSSF	61.5771	15860.4	4393.6	14730.9	2172.26		19274.1	14552.4
QRIPLNPYL	62.0728	20295.5	16827.3	24160.3	9502.6		21732.2	30726.9
RRGHIKEPL	62.5407	21902.7	4677.95	31705.3	20967.9		33142.9	33460.9
FRTTQVPQF	62.8554	28521.9	17869.7	25359.5	2992.63		9440.3	14400.5
RRITCLCQV	63.3169	25597.1	16026.2	27603.3	31894.9		24022.7	13175.3
ARYCVQLSQ	63.6011	25307.5	27508.4	27130.2	31967.8		33625.1	34045.7
YQLGLAYGY	63.8397	27659.1	30890.9	21.2282	176.138		27289	13709.5
YRQNLFTTW	64.5404	24621.2	19242.2	14688	2038.7		21792.2	25359.6
RRPVLETTY	64.6886	25707.4	30728.6	24505.6	1414.45		35247.4	39198.2
YRNTVEIFK	64.8105	23548.8	32046.5	29476.3	25326.3		32108	32023
RQALHSLEL	65.1304	9713.52	695.796	17359.4	6635.58		29022.8	38818.4
KRMTLADDV	65.2023	27230.6	18746.5	29769	29263		21201.8	26737.8
KQWTEILHF	65.698	29828.8	27434.5	23687.7	1923.85		25130.7	39127.5
HRFLGTVEK	66.517	22740.5	29908.5	17948.4	25332.7		31845.6	39322.7
RRLPLNFLS	66.5595	19884.4	29900.3	28533.1	28543.3		34029.5	29320.2
FRHSQFIGY	66.6589	26782.8	19169.1	24037.1	1837.43		17046.2	18083.3
KRNQAFIEM	67.1461	19384.7	13649.1	16265.2	4717.85		24179.7	37756.1
HRFAAATGA	67.36	20988.4	28800.8	19139.8	14979.4	22612.8	26463.5	25980.5
RRLPAFTLS	67.8692	23651.1	25716.5	28513.4	26523.7		34001.5	35728.9
IRQRQPPLL	67.8956	24333.1	18647.1	30474.4	17540.9		23397.6	36869.2
IQFRQNLSK	67.8964	22042.5	23002	24508.3	25660.2		31629.4	34650.4
FREALATLK	67.9552	26552.7	32169.2	29396.5	26512.5	22514.8	30922.8	21129.1
RKHNLLASK	68.0059	22972.6	25258.6	29564.1	32170.2		36468.1	33842.1
RRTELFLKE	68.3326	27238	23118.5	27922.2	33025.3		34402.3	36285.8
GRMSGGWEL	68.8462	18983.7	9948.48	17551.6	19565.5		29481.5	39153.5
LRAWVWNTH	68.9424	25118.2	30534.8	21560.8	3260.04	23783	23944.6	10411.8	24260
YRGNFGGSF	69.0035	18680.1	10711.4	18113.6	2633.94		31019.9	31890.4
RRAADFQLH	69.2609	30994.7	29613.2	30795.5	22731	21757.4	36233.7	39327.8	23962
ARVSHLLGI	69.3846	25593.1	10241.2	32383.3	28229		17977	26790.2
SRILNFLMH	70.1888	24450.4	17574.1	25636.9	24414.2		34324.2	35254.5
YRDAAVMAF	70.4132	24752.5	19055.7	9938.58	348.754		23586.4	31896.4
YQNIWNINL	70.7591	24721.7	20874	5973.5	3157.83		18283.7	25175.5
KRTTQQIDL	70.8411	25970.5	24435.3	32596.6	24743		27219	41409
TRHLFLTSK	71.4593	22052.1	22021.5	26027.2	31663.5		35063.1	34692.2
GRQGTQYTF	72.2304	21025.9	25874.7	15236.7	12950.9		36292.7	40790.9
KRFEELGVK	72.3516	23761.7	32244.3	26695.4	33782.3		36422.7	42330
LRLLLEPMF	72.7732	28412.1	15346.7	20583.6	2050.73		13765.8	16578.6
KRMVNPTVF	74.2076	18421.3	5306.72	26016.6	6660.25		30012.2	41302.3
LRFQSSAVM	74.2783	18411.3	1371.98	15390.3	680.452		8138.4	19854.2
FRLAGTQPL	74.407	11376.3	685.789	17520.9	1467.16		9585.21	15524.3
KRIGIMPGH	74.5924	26433.7	34428.6	31268	26420.3		36055.9	33121.6
IRHCVTFVL	75.3786	17244.3	7874.13	18101.2	8198.86		17455.7	26685.2
QRFAQPGSF	75.3875	21203.4	11000.8	21959	8951.38	20720.1	32837.9	41647.4
RRPFGVSLL	75.964	21087	21595.6	28685.4	21121.2		28879	39755
RQQLNNMSF	76.0643	16311.4	9558.7	14888.5	6510.28		34344.9	40372.9
RRTTTLSGT	76.2159	24949.1	32700.1	31659.2	33344		35415.3	33644
KRSGMFWLR	76.9525	24985.3	31683.5	20209.6	31523.6		35758.1	33918.9
ARICANHYI	77.3365	24862.4	16622.3	24761.5	18928.1		14773.2	24191.7
SRQIPYTMM	77.5367	16973.9	18545.9	21497	8548.34		24334.3	35710.8
RQQMENYPK	77.7291	27088.7	26595.2	21665.9	23538.5		37506.5	39052.2
FQQMWISKK	77.8326	26716.2	29819	25198.2	24087.9		31249.6	21462.4
KRSAAPGSL	77.8747	13989.4	13941.2	28998	20025		34007.6	43537.9
YRFVPFAAV	78.1211	20991	3548.87	12760.5	5880.77		3522.33	2114.04
ARMNPQSAF	78.6036	15354.7	8126.96	23793.5	4258.15		29033.9	34053.6
RRDNYVPEV	78.6912	28192.5	21567	27334.5	21804.2		30185.8	31418.3
YQAMWKMSK	78.8984	26696.6	21786.2	19416.8	17527.6		32985.8	26381.7
RRDALEFWL	79.0642	26369.6	29081.5	26009.3	20546.8	3509.43	31200.4	35953.1	19711.3
RRKDGVFLY	79.9338	27816.5	26087.7	22691.1	6713.29		33480.1	39165
IRTHPVLYL	80.4831	21090.4	18735.5	28700.5	14746.7		12661	27216.2
RQYPYNNLY	80.4927	24456.2	25491.4	11701.9	584.199		30785.1	29776.6
GRQIKPYTL	80.6392	21102.6	1969.85	26349.3	24548.3		35000	42136.7
WRVDNLTYR	80.869	22979.6	33718.9	22070.2	24310.2		35122	34657.5
RQLTVQMMQ	81.0441	26542.1	30571.4	28634.9	26933.8		35141.8	38052.6
WRPAITIKF	81.647	27035.4	23049.5	12260.5	2227.02	13832.7	22387.9	28319.7
IRQNVAYEY	82.0411	22549.3	29596.1	12534.8	832.387		27484.1	27556.5
ARSVVLMSH	82.9237	22811.6	30270.7	28624.4	25663.4		36042.3	38082.5
GRNEVTLEF	83.3988	21673.8	22543.3	13763.3	13315.6		32349.3	41788.9
ARYSAHSSH	83.537	21181.7	24314.1	26306.2	23432.3		35290.4	38443.9
LRRAHVLHF	84.0219	22543.7	31.3242	24879.2	13245.8	22833.2	21015	30087.5	21680.3
SRLLGQFTL	84.1948	23510.5	7785.77	12531.5	12302		23168.1	33473.7
LRTTNSFHL	84.2149	24734.4	9086.04	30247.4	13045		11141.1	19755.6
SRFGANAIL	85.3228	20763.3	12324.5	20355.7	11751.1	9545.37	24691.5	32457.6
SRNAAQFLL	85.4364	23110.6	17325.5	20286.4	17294.7		24690.5	33677.9
YQMGAYQPF	85.9315	17457.1	4584.8	50.2771	74.2197		18135.5	23514.8
AQMRLYVTY	86.1624	25773.7	21963	5647.85	1911.22		32622.2	31099.5
LRLHASKPK	87.0149	25542.3	23686.3	27742.4	27997.4		30662.5	25476.8
SRMGAGLGH	87.0451	23091.1	31002.4	23946.8	24921.5		36519.4	39416.2
ARSAAASNL	87.0573	19494.9	18272.3	27604.8	21930.7		30252	40082.2
FRFKMPEMN	87.1318	24052.4	22921.2	28240.9	24295.5		27242.7	17613.9
GREILNTPL	87.6063	18877.2	14987.9	28227.9	20355.9	10569.1	33240.9	37694.1
FRLSQAYAI	87.8959	23916.8	1936.74	24063.9	3443.72		3245.54	1973.97
VRYNVYPTY	87.9568	24661.7	29520.9	9623.56	687.445		17903.4	18890.3
RRISEQFTA	88.1244	26669.3	21857.3	21273	16655.2		31942.9	20634.1
KQFFLQFHF	88.5316	27793.6	19300.5	6339.83	5809.37		23088.4	32174.7
LRHVINFDL	89.059	25756.1	5159.69	29805.6	16472.2		12427.2	19597.3
FRYPSPFFV	89.0966	23857.1	7717.75	23440.9	14274.1		579.641	2948.47
KRFDVNTSA	89.2964	14288	21817.4	27171.4	21584.7	21932.4	30414.5	23590.5
KRHEMPPHI	89.393	26967.7	13202.4	32589.8	26408.6		18595.9	32828.8
KRHEMPPHI	89.393	26967.7	13202.4	32589.8	26408.6		18595.9	32828.8
KRFDEILEA	89.9159	25189.9	25669.9	26502.6	20967.3		29233.3	32738.2
RRRFPLEQR	89.9198	31262.1	28237.7	28117.4	36882.9		37321.9	41755.7
FRLQVTNVL	90.344	16354.7	361.134	19047.4	2372.95		8607.28	7321.06
IRMKLDYIL	90.7967	23610.9	811.594	16579.7	6258.18		16098.3	23545.4
SRTVLELQY	90.9167	26622.4	28749.6	24286.7	9072.78		30931.2	30809.8
PRWPMLLNM	91.0436	22894	24949.1	19343.8	10735.9		15846.4	33177.2
NRLQLLEPF	91.2814	24910.9	3157.93	2304.58	3420.73		26271.1	27769.9
WQIGKFFPY	91.5345	27620	7149	9.04326	55.4643	2567.84	24402.8	4086.05
YRLKPPFPA	92.5413	15177.8	7723.1	15069.3	8089.5		17374.5	2576.75
QRQALQLAA	93.144	21783.7	20244.1	24947.2	17715		33022.3	17600.2
KRQHSNSNM	93.6017	17248.7	12628	31596.7	19345.7		32591.7	42077.5
FRHKPFVSH	93.8339	22799.3	11389.2	26604.2	14505.7		29845.6	20221
YRRCLSENI	93.9213	29154.9	1084.84	24779.2	16159.8	19904.3	14827.1	18247.8	25661.3
LRFQMTQEV	94.346	25715.4	1989.17	18067.8	8461.29		4312.31	6998.61
SRAVNYFSK	94.6394	21602.8	27394.7	23827.6	32014.8	23385.9	34953.7	34432.1	24810.3
VRWQNNLLP	95.0396	24098.1	32550.3	25787.1	28629.8		30381.1	30469.5
KRFLDAGHK	95.2939	22074	32762.1	32111.3	36127.2		37015.5	42838.2
LRQLTVQMM	95.2991	25941.6	16887.3	23558	4248.9		12167.9	24350.9
YQMNFETAK	95.3661	15886.9	16890.2	16140.7	3800.25		33246.7	25717.3
RRNGNYCVL	95.4105	16852.1	10177.7	26486.5	24791.9		34033	35747.9
IRSLLLTTI	95.4539	24382.2	16296.2	13751.2	10531.7		7527.08	12529.5
QRQLASGLL	95.6969	23081.1	25754.3	27440.3	20150.7		33106.7	41631.2
ARTKEAVLL	95.7197	25565.3	24988.4	30064.7	24383.2		31450.6	37774.1
GRDSLIQSL	95.8596	27512.4	17330.7	27870.4	22382.1	10372.4	32819.4	39251.5
YRENVFKSL	96.2045	19870.8	1321.54	26159.4	10081.7		23366.1	29008.3
AQMAQILSF	96.6124	22587.6	2504.46	13071.7	5920.35		29121.2	38035.9
HRVNLSQDL	97.0052	25142.7	15543.3	24494.9	8183.61		22674.2	37605
KQTQIFTTY	97.5652	26584.2	24730.7	7818.53	266.483		31245	32988
RQHELFCCR	97.8443	25472.2	22605.2	29986.6	33946.6		36684.9	36191.1
KQMELLENK	97.8485	28334.2	29452.2	26589.8	32548.2	22855	33483.7	38222.4	20735.1
SRMPFGQLM	98.1857	18279.3	4429.15	21904.7	5274.95		22794.5	31961.2
MRTGVAVNK	98.3037	24654.9	32289	27566.8	26996.2		24241.8	8515.11
QRLNVEFAL	98.4858	18707.9	9657.25	23868.2	5653.23		27172	30533.7
MRASYGVSK	98.4986	25472.8	16989	25579.5	20010.2	22578.2	25230	11646	25372.5
YRNVPNLHV	98.7408	24811	14923.1	26130.3	22982.6		10712	15550.7
GRQSTIVCH	98.837	26728.1	32830.2	32969.8	32273.2		38115	43191.2
IRYCVQLSQ	98.8455	24631.7	25982.4	22937.2	26501.9		26279.4	25523.4
YRTSGSVYI	99.1669	23177.8	17117.3	27311.7	6702.25		5979.44	13200.1
RRDYLHYIR	99.2506	23311.8	29104.5	27641.3	32720.5	20605.8	38063.7	38456.4
RRDYLHYIR	99.2506	23311.8	29104.5	27641.3	32720.5		38063.7	38456.4
GRAEYLASI	99.4409	23298.8	6169.44	25850.6	27429.7	18383	24549.5	31169.6	25252.4
GRLPINHQI	100.091	24238.8	11382.2	25476.1	29666.9		17490	28709
RQIVLTGIL	101.088	21990.1	12705.8	14757.8	7902.21		30070.3	34146.8
LRAAFQYGI	101.126	29749.2	13826.8	23211	16323.7	24019.5	3077.45	3858.75	22553.1
HRLGTVEEL	101.193	23643.1	17424.8	17724.8	13991.5		26607	40058.3
YQVSWSLDH	101.455	25445.8	32703	24041.4	3121.95		32233.5	33591.1
VRFSVVSDK	101.46	24982	30710.3	27225.4	32980.8		28585.8	29948.2
RRPTCVIMV	101.536	24756.5	28039.9	30306.4	23872.3		23518.5	25837.2
CRHYYSITI	102.287	22003.9	1991.15	28633.7	13813.7		9594.14	18352.1
SRSTFSAHL	102.331	23208	4648.83	29403.5	15378.2		29214.3	34982.2
HRMTVAHMW	102.441	22400.8	25388.7	12714.6	7177.45		19257.1	36472.6
RRWLPAGDA	102.708	21679.8	31054.6	28669.6	23134.2		31140.1	19802.6
LRMNTLLAN	102.822	25392.4	16322.5	27393.4	23426.2		27096.3	17832.2
LRLKMPDMH	103.038	25346.3	28279.9	28210.8	14776.1		29760.3	28729.5
RRPFGISAL	103.552	12271	10797.9	28070.3	11576.1		30523.9	38218.1
TRFNPNFYR	103.718	21437.8	32065.5	26374.2	28651		30167.9	33868.1
GRMITAAYV	103.948	21726.4	18771.7	28498.3	32202.3		27793.8	32766
RQWCNCAFL	104.096	24468.1	24833.9	23316.1	4891.3		23934.9	33107
WRHKWHPEV	104.203	21828.5	10746.9	8439.17	14335.7		27167.6	13011.1
IRLASHLNL	104.475	20802.5	1061.01	24752	22318.1		17530.1	34547
LRAIFAGYK	104.707	23244.3	31807.3	27876	30200.5	24215.4	31236.2	26729.7	24735.6
IRFGAILAQ	104.787	21680.7	28864.3	18198.7	17491.2	20081.9	28638.1	26859.6
HRTCFVDCL	104.913	28604.7	19368.6	24274.4	13177.7		25034.2	37008.1
HRLHNFHQL	104.989	21765.8	517.084	20045.9	19921.1		18403.5	33788.5
SRYSNFVSF	105.046	17849.6	1029.08	13423.8	5285.98		21562	23891.4
IRFQMAYSN	105.248	21212.6	20814	20493.3	22209		31229.7	17246.2
LRFIDNTLY	105.333	26301.9	29174.4	18726.5	1115.5	25443.7	17554.9	25620.1
KRPHFFFPK	106.433	25596.3	23764.8	26744	31431		33016.5	31055.6
GRTGHYTLI	106.471	23262.4	17085.8	31779.1	31127.6		29417.3	35609.9
ARFSFLSKP	106.751	22289.9	26482.8	25639.1	34389.7		33309.7	33645.8
YRTSAADLV	106.844	27550.4	29970.2	29204.5	13377.9		9477.45	10880.2
SRNGVYLAK	107.026	19022.7	30375.2	23695.1	30801.3		36343	33000.3
QRLAQGLTH	107.313	23953.1	29757.4	27417.6	20835.1		36667.7	41714.4
MRFVDGLMI	107.451	27012.7	8743.47	19458.6	5162.03		823.447	3643.85
HRIQSIPLV	107.587	25847.4	17155.2	23398.1	20271.7		13857.4	23576.5
RRAQQEQEL	107.715	19038.3	10530	29955.3	10428.7	14142	32608.4	42014.2	18013.5
ARTTNFAGI	107.883	27260.8	22366.4	33408.6	29138.9		21120.2	23435.8
GRICHQIEY	108.804	24284.7	23632.3	17108	10008		34754	39988.8
MRTVQVVPH	108.949	27900.3	27873.4	24518.7	4121.17		24643.7	13163.5
LRLEQQVPV	109.136	26997.9	7047.93	21092.3	19267.7		3834.98	5224.4
QRMREIVHI	109.67	28930.3	2649.49	32830.4	27072.7		22286.2	31462.3
LRFRCPEAL	109.743	24602.2	4998.25	25712	4883.58		16569.8	22300.8
ARYEAANWK	109.807	28143.6	34332	25624.7	31590.6	22333.1	31639.8	32526.9	23372.4
GRMKTEAEL	109.946	20113.7	4770.98	27355.4	24916		34559.9	42443.3
RRPLILQLV	110.111	30317.9	21911.3	30491.1	30224.1		22104	23266.3
RQHGVNVSV	110.366	16598.4	17507.1	22745	23930.3		31290	23767.4
QRAHLLADM	110.781	25203.1	16776.2	27326.1	10535.9	20271.5	25947.5	30299	23017.6
GRQFVPIKV	111.388	22311	30013.9	28435	33736.2		28131.3	35726.4
LRRSNNTSK	111.417	22943.4	12846.2	28618.3	30373.2		33731.5	33373.2
LRKRIFTNF	111.97	27297.4	80.9206	26521.2	10317.8		18582.1	23050.9
QRLIAASSR	112.127	19324.5	27178.9	26978.2	31793.9		36450.9	40479.2
WQNNLLPSR	112.296	26325.1	29318.8	8535.96	11337.1		34074.1	19626.5
MRTTQLIEM	112.571	24099.4	10916	14974.7	606.701		3746.64	12908.9
FRPSLPLPH	112.634	25122	24651.7	27796.8	6719.9		24325.2	20560.2
LQQILQLLK	112.703	30963.9	32582.5	25924.9	27292.7		27012.7	24483.9
CRMSTLLIN	112.869	26145.2	22331.5	29726.4	31286		25379.8	26101.5
GRSSAYESL	113.023	21904.3	16144.7	25749.7	23187.9		33338.9	43578.7
YRAAPGAEF	113.202	12069.9	18913.4	13802.3	911.929	15773.2	17399.6	24638.9	20065.9
FRQIFETIY	113.473	23993.9	22770.9	14640.2	282.141		24362.5	19515.3
GRFLLEAGA	113.782	24685.1	29743.3	28488.3	31062.3		34288.2	23807.5
MRQSSFALL	114.047	19479.8	1453.88	25093.6	6223.07		5936.64	14213
KRLNLEEWI	115.276	27676.1	25907.5	31383.3	26649.8		21717.2	32534.6
IRLNISFPA	115.502	23062.5	9543.71	18983.3	7244.62		16640.4	669.005
KQWGWTQGR	115.657	28548.9	36066.6	31416.6	21247.4		36155.3	38121.2
RRLPETQVL	116.439	18431.6	6691.53	25891.4	10766.2		30548.4	42084.1
RQLKPWCWY	116.805	28098.7	30973.1	13487.1	7230.14		31946.3	27012.7
RRVEHNQSY	117.833	22176.6	11034.2	20671.6	2772.64		34960.9	39273.2
WRSCTDSEL	117.929	21343.1	17090	12937	1231.28		28268.3	35296.5
LRLSSFYSL	118.516	23929.3	45.1427	20937.8	7900.33		6824.98	13746.4
GRFMADIDL	118.644	22127.9	21038.8	26171.9	22258.6		27436.9	42753.2
FQQMWISKY	118.781	26676.9	26889.4	9248.81	415.132		25648.1	19300.3
KRMPEFYNR	118.959	25188.2	22665	26430.2	34146.6		35132.3	41007.5
VRYREWHHF	119.769	30674.9	11007.8	17779.7	8472.01		16137.9	24522.9
KRLDLVHTA	120.02	25423.8	21609.7	21595	16383		26749.5	16132
KRPVIVHRF	120.025	28471.9	21613.4	24660.4	11459.7		24122.1	37079.6
HRMFSSSAK	120.136	18956.9	17131.4	26167.9	24314.9		35065.8	40087.6
LRGQYISPF	120.211	23739.3	971.663	19701.4	2690.95		20708.2	20606.7
ARVGLTSEI	120.622	23882.4	22646.2	25324.9	22829.6		22147.9	22950.9
GRFAAYFQQ	120.733	22056.2	31845.6	19834.6	34924.9	16841.1	34043.3	39916.2
RRAAAASAA	120.735	5261.84	21882.5	26344.6	13029.7		33525.9	20013.2
KRIDIVENR	121.119	26305.9	32722.3	31895.7	36062.9		35041.1	39746
IRQTNPSAM	121.617	6107.21	9730.88	24431.2	2152.12		25179.2	33196.5
RRVCHAHPT	121.626	17834	11086.4	24816.6	23635.8		34395.4	28362.5
GRQHIVNDM	121.645	23191.1	16112.5	28332.4	22677.3		32453.2	35765.1
KRVEANSTL	121.832	19524.8	19411.8	21408.1	10633.5		27190.8	40596.5
LRYPQAVFL	121.849	26307.2	10245.5	26402.9	10065		3445.25	23084
WRKGTELWL	122.303	19778.7	12466.8	20841.4	11679.6		29264.3	34025.7
ARTEQAISF	122.617	23947.1	23949	24059.6	10713.6		28941.5	37724.2
FRIRQNVQV	122.669	24600.6	4673.5	28364.6	25871.2		5809.74	3185.39
HRDTLQSEL	122.768	24773.1	20844.7	22216.5	11121.1	20067.4	27924	39938.2
GRVNQAIWL	123.416	22969.9	31482.9	28533.9	26143.5		29320.1	40986.5
LRKQSVFPF	125.344	19454.6	239.876	12809	2027.28		15253.7	21546.6
CRRQIQAAY	125.42	24154.6	10413.1	23396.5	1976.28		30166.2	22793.2
ARALAAAGY	125.84	27430.3	33978.2	26473.4	8473.2	26238.7	33294.2	36794.7	22499.5
YRASAGHAV	126.561	5290.1	11455.5	10976.2	2789.43	18418.3	6559.7	5246.27	21031.4
SRISVSFYH	128.354	19495.9	30000.2	23278.2	17862.3		33007.8	29998.1
FRVALVTFN	128.619	27765.1	29056.2	30608.6	26838.8		27361.6	12302
LRDAIILIF	129.253	28127.8	15581.5	19786.1	4587.72	18913.4	14322.2	20769.9	20782.2
WQWRMTDSF	130.22	22490.3	19457.7	140.403	17.5345		22774.6	9514.74
YRQNLFQEA	130.276	25606.1	7492.88	24710.9	6291.59		22307.7	5736.6
AMQGWRLPL	130.382	298.955	6353.08	20556.9	6621.74		34499.8	31271.4
KRADLTEYL	130.396	21777.2	21810.8	29311.4	16965.9	15758.3	27395	39465.7	16520.8
SRTTSNTLH	130.751	21145.9	32888.2	32682.4	21739.8		37018.3	40733.2
YRIAAAILN	130.853	25619.7	32579	26991.5	25001.1		28393.2	25941.7
GRLSPYVHY	131.679	26516.5	30613.1	28930	21059.9		32890.9	38834.2
MRFVVDVDK	131.736	22166.7	29801.4	27726.6	22108		19609.4	17539.8
GRMMNGGHY	132.296	22655.7	23444.7	28413.3	23645.9		37890.5	43330.9
RRLHSHDIK	132.55	24588.1	27966.2	28732.3	34137.6		36806.6	39748.3
VRFSRPAQL	132.716	24755.6	329.036	30120.4	20999.6		13792.2	30257.9
GRWKPGSLA	133.021	20669.7	32120	27153.1	26952.3		31227.6	19194.6
IRFCTGLTQ	133.174	22826.9	30250.1	19742.7	20960.7	19544.9	29353.7	30554.3
SRWCSWSLS	133.37	28383.8	32893	30509.4	23070		30744.9	18547.7
KRFELYFQG	135.247	23700.5	28894	24402.8	33878.9		31616.6	32283.2
GRTKPIWTR	136.109	20870.4	31947.4	25091.2	32989		36974.2	39580.7
GRLNSNTQV	136.979	22897.7	17010.2	30645.6	33635.5		29732.8	36411.9
SRTTVVVHV	137.374	25774.1	20769.8	31805.8	30277.4		17982	13077
KRFFPYYVY	137.645	25573.2	27747.8	5176.52	3166.28		26164.8	33276
KRALLQSSA	137.791	23604.9	17033.3	29287.4	26227	25559	31703.1	17738	25064.2
WRTAHETDK	137.995	23692.6	25635.5	31033.6	25739.8		36383.1	36072.5
HRQGLLEFV	138.661	26610.2	25825.1	22572.2	28275		23986.9	29567.4
IRTMQALEI	139.144	24109.4	14989.8	25571.8	17297.1		6498.17	24753.4
ARLLAETHY	139.708	26080.5	29299.9	29381.4	11178.4		34882.6	40493.4
ARPGLLLRK	139.847	27106	33789.8	31234.9	35818.9		35199.8	36762
FRLCFLDKV	139.87	27842.7	14740.2	25742.2	21045.4		6509.29	2694.91
HRHFYWYLT	140.82	25916.3	21882.2	21489.7	28174.4		33544.1	27515.1
LRLSLALSP	141.638	24042.2	14294.3	23339	29427		25145.4	17807.1
HQSKLALML	142.015	20177.4	13668.6	3729.81	3673.18		25471	38884
GRITAHLVH	142.138	19491.3	28028.3	22420.8	27251.8		37078.4	42644.7
LRYPPPTEL	142.46	16989	11519.2	21876.5	3646.81		2009.7	23278.5
GRRLPAFTL	142.631	14316.1	10443.8	18066	23653.6		31109.8	39643.8
FRHYHTSAK	142.664	14396.1	1523.63	29545.2	20331.5		34260.6	25593.1
KRMSCMDNK	143.72	29123.3	32278.1	32989.9	33951.6		35598.3	38717.5
ARVNQIGSV	144.186	23685.8	21310.8	32467.8	30323.6		30953.1	30790.8
YRDPENFPF	144.295	23510.7	20727.9	7549.11	415.42	14897.6	24746.9	32101.6
QRYKVPDGK	145.966	26015.2	33546.6	29074.6	33118.2		33807.3	35155.8
RQNVAYEYL	146.203	24712.9	23415.3	17832.6	11967.6		30872.2	41064.4
RQNVAYEYL	146.203	24712.9	23415.3	17832.6	11967.6		30872.2	41064.4
LRHELLPSV	146.728	26774.8	5542.82	19795.7	19943.2		5870.53	2867.93
GQWHPFTNK	146.859	26949.8	33396.8	28989.5	28170.7		33502.9	36279.8
WRKPFPINH	147.802	21371.2	25689.2	27260.2	13162.1		34204.7	37331
SRLPNLTHL	148.037	23136.5	4520.12	30565.4	22505.7		26625.5	37054.7
FRDWYPHSR	148.22	22748.9	20032.1	26330.5	20181.1		31583.2	29721.2
LRTKVHAEL	149.153	18464	5235.61	25298.6	15524.4		17278.9	22291.1
CRLLIHQSL	149.249	25504.2	251.234	28999.2	20059.7		16680.3	23782.4
IRKLIYFQL	149.855	27649.7	1098.03	21896.6	24323		13209.4	23889.1
FRVLISDSL	150.428	26152.4	5550.74	24536.1	4180.41		8692.91	6427.06
KRLFIHESI	150.492	26601.4	1527.43	29127	28161.4		21738.1	28867.3
RKVDWLTEK	150.506	23309.1	34897.7	27907.1	28340.1		35531.2	37120.1
KQVHLVSPL	150.746	20296.7	12360.1	15302.6	7199.23		25018.1	28301.3
RQAGSVGGL	153.133	11741.3	28951.6	25696.3	16910.1		33940.5	40168.4
FRFYVPPTQ	153.318	19518.5	22801.4	25233.7	11660.3		22032.9	13403.2
QRINNLSKI	154.092	26040.7	14609.7	27786.3	25536.9		17574.7	27966.2
IRFQIYFDN	154.904	23676.4	28230.7	23025.7	31341.5		27214.8	21992.4
ARWNTEDKV	155.272	27851.7	32522.8	30267.9	22919		22439	23698.1
GRIYVASVH	155.32	16652.3	29175.9	26450.5	27652		37282.6	40520.6
RRMPQAPPS	155.401	17625.5	21162.2	28776.4	21334.1		34211.7	33574.4
FRSCNCLLL	155.611	25364.1	9092.04	23753.8	7173.95		11248.7	21310.1
RKHPLHLLI	155.665	22902.4	10887.1	27013	24784.1		20492.2	27013.6
SRLGFAGLV	156.65	20914.7	23656.2	25936	29831.8		29058.7	21006
RRLPENLYN	157.851	24670.6	30001.7	31165	33504		37337.5	42674.4
SRYHTVNGH	159.017	27135.4	31551.6	28550.7	23221.6		34483.9	30817.8
HRRRTELFL	159.802	19468.2	999.948	26341.2	20090.6		31904.7	42953.1
YRNGDYLCV	160.512	26988.7	15686.9	22247.8	24323.5		18620.5	21568.2
ARKAAYIYF	160.528	24197	13788.9	23609.4	16139	14436.5	30414.8	40518.6	20432.8
YRMALIGLG	160.947	26505.9	18452.1	31254.5	28930.1		34733.5	26517.7
WRFLYGCQA	161.588	25726.3	9692.84	16488.3	20758.8		27540.4	998.067
FRYKAEDEK	162.195	24960	29076.3	23881.6	18299.9		26570.5	21897.1
FRFCNIMGS	162.383	27442.4	23779.4	28387.8	20858.3	23090.9	22963.8	8311.67
GQTNIHLSK	162.406	23802.7	26275	23232.4	32875.4		37090.4	38976.9
RRVIISAPS	162.739	21785.3	25209.6	30271.5	24303.1		35169.9	22288.2
ARQIWTLEQ	163.506	25327.9	31855.5	28974.8	30632.1		36760	40656.5
SRVAVVAGY	163.94	25618.3	32796.9	20948.8	7794.2		30888.1	29352.1
HRIVGHLTH	164.372	18698.9	28129.9	14491	12498.1		34503.7	41279.1
RRMTEQAIS	164.388	28535.1	22326.2	30682.4	29074.9		36719.1	38803.3
AQQILNVSK	165.203	26486	31196.9	29821.1	30810.6		36842.5	35496.6
YRHTLDQYV	165.453	23590.2	12400.8	29279.3	11841.3		16343	20302.3
CRTAITVEH	165.677	27500.2	31434.4	27740	18439.7		30744.5	29739.6
QRNFINNPL	165.891	19753.9	4604.58	25971.1	9290.23		28014.8	22563.6
CRNVNIQNF	166.679	28952.7	20165.9	30220.8	10854.9		23169.4	32421.6
FRARHEVLL	166.767	19873.3	433.878	30793	7488.01	19136.9	17342.1	17656.9	24876.1
GRMEFDLGA	167.052	22365	23374.4	22691.4	28847.1		33066.6	32796
RRLQSIGTE	167.114	19636.9	21262.5	30719.9	30841.1		38294.2	42401.5
HRNRLPSVH	169.14	20859.6	27216.2	26012.3	18971.5		36713.7	40790
GRTLSDLKL	169.197	24443	23260.9	31645.5	29043.3		32322.9	43833.1
AQYKCPLLK	170.491	26504.5	32737	31201.5	28765	21136.2	34443.7	36316.9	22855.7
YRAGDTVSY	170.858	25522.4	24783.1	7581.03	269.493	22141.2	28876.2	27025.9	22497.1
VRLILIESR	170.943	25761.3	26787	27992.7	33449.5		33611.1	32342.6
CRLASQANI	172.962	25885.9	10253.6	32123.4	28071.5		6327.29	20616.5
RRQTPLTCS	173.998	27306.4	30184.5	32985.1	31866.4		36420.8	38997.5
GRQGVQVQV	174.772	20934.2	29755.8	26933.9	35392.7		30536.5	28477.5
YRLIEEVMI	174.874	27271.1	11932.7	26359.9	10777.7		9941.7	21654.6
SQTQAILTK	175.317	22509.1	30331.5	22564.1	18855.4	20442.2	34520.1	36997.7
ARATVMDVK	175.891	26569.6	33987.8	30090	31220.4	23004.6	35403.8	32732.5	25562.2
LRIVPNVLL	178.535	24252.3	16867.4	26393.1	11821.9		4433.66	13515.2
RHFYWYLTN	179.585	22516.6	31043.7	24817.7	26198.5		36869	36779.7
FRPRGILQY	179.717	27211.4	22762.9	21813.3	4170.56		19502	23266.7
RRLSEDYGV	179.945	28552.3	23255.6	27569	26203.6		29999.3	33205.5
HRDAQIAMM	180.837	24787.3	25955.3	24816.3	6321.34	22514.4	28868.2	40845	24406.5
QRYRVPDVL	180.958	22365.7	15095.6	26767.9	13412.6		21956.4	32281.3
RQGHIYMEM	181.029	26688.1	11767.6	20054.5	7530.18		28392.9	35832.1
KRKGVLFGV	181.342	24990.9	21865.3	27227.3	32714.5		25062	24528.4
GRQHHPPYH	182.058	21385.4	26508.8	32520.5	30245.8		38560.5	44076.1
KQFYINVER	182.638	21965	29685.1	27467.2	27000.3		34910.4	38123.1
FRIAPELYH	182.675	23694.5	27970	28288	10991.4		26743.6	25377.6
ARMNDTVTI	183.041	24501.6	6985.68	28919.3	15090.2		20017.7	29371.8
AQWHSSLAR	183.728	21505.8	32586.1	28889.8	17543.4		35244.8	36126.6
HRTPYHVNL	183.732	20425.2	5278.95	24874.5	18228.7		25515.5	37969.3
YQNTLTVMI	183.947	27811.8	13288	8552.6	1525.28		5121.09	8069.75
KRQGTAVEV	183.963	21329.8	27768.2	27133.1	28676.3		28758.9	31563.2
KRKPVLPAL	184.07	11262.8	5257.74	27437.6	13070.4		27085.6	36738.8
QRLQQELEF	184.653	25796.6	9870.96	24545.4	4569.39		32028.5	41987.2
SRQFNYTHI	184.723	23057.8	10171.3	32428.7	29043		24736.4	33930.6
YRRGDFFYH	184.945	29070.5	20198.1	19647.1	15780.3		34091.1	32231
SRHGSLGFL	185.307	22339.6	11151.2	30242.5	27430.6		33729.3	40747.5
WQNHASLRR	185.359	23185.2	32400.6	21904.5	17254.5		35220	35874.4
ARAPAMFNI	185.385	21746.2	25772.7	28236.6	21513.9	20449.3	12382.1	24463.8	17976.8
RRQIQAAYS	185.733	24888	31387.7	32286.2	31960.2		37569.1	40336.9
YRDAGLHCL	185.867	25378.7	13570.4	18591.4	8594.99		18339.5	33429.9
ARGIVVTAY	186.288	23281.5	31194	22914.4	4156.15		34094	34585
QQLYWSHPR	186.762	23455	27034.8	17817.9	14516.4		35034.9	31901.1
HRHKWEAAH	187.011	15997.6	28968.3	29029.4	12095.7		38387.8	41808.6
RRPVRPHTV	187.619	25587	1246.46	29732	22361.2	22568.2	24329	31978.5
RRPVRPHTV	187.619	25587	1246.46	29732	22361.2		24329	31978.5
LRDSVLTSK	189.007	24175.6	30615.4	27894.2	28612.1	24178.9	29662.5	26546.7
CRLSGSNPY	189.465	24736	21045.3	22491.3	425.915		21276.6	15998.7
KRTELFIAA	190.186	26022.3	21134.6	24290.9	16561.4		25406	7589.32
KRWENFIHS	190.693	27826.1	31686.9	31967.9	28917.9		29081.9	30490.8
GRFASWALE	190.784	26876.3	30215.1	29800.9	34600	21949.4	35967.3	37758.1
LRLTTVLTT	191.096	24888.1	21188.8	23551.3	21579.2		19676.7	17171.2
YRPIRIHVL	191.104	22533.9	62.8248	20354.5	4981.13		10618.4	26997.9
GRLHTFESH	191.307	23177.3	24097.8	28375.7	31283.9		37720	42197.6
FRFTPGTFT	191.551	23661.3	26397	26038.4	18955.2		16195.3	8834.77
RRCPHPLTF	191.804	18706.9	4175.26	24323.2	5587.25		32886.1	41178.9
ARDLLQIIF	192.945	28123.2	30911.6	22927.4	13640.9	21396.4	29588.3	34805.2	24540.1
QRLTALDYH	193.927	26458.6	33591.1	29067.2	19019		35783.3	40336.5
FRIGIEIIK	194.246	24967	29752.8	24583.8	23240.5		24041.3	6379.19
FRGTAFVTL	194.755	23776.3	3624.31	21400.3	2039.71		7246.9	15291.2
RQFTPCQLL	195.002	26766.6	20878.2	26082.3	6416.22		18176.4	34132.8
KRNTELAVF	195.137	27000.3	21702.6	23928.4	8024.04		31941.3	40642.7
SRVVFGPEL	195.54	21939.3	17738.3	21025.9	9353.77		23654.1	28812.5
KRYSLEPVA	196.085	22415.9	24264.3	28603.5	15113.9		25719.9	11288.7
HRKEFPGFL	196.248	23415.2	2333.18	26645.2	20693.4	20065.7	31228.5	43668.4
GRLGAQSVY	196.659	22596.8	30583.3	15055.1	12167.9		35831.7	41074.6
QRYMNSGPV	197.61	15999.9	8836.29	20450.6	21945.7		24790.2	21500.7
IRMDVGELL	198.332	20978.7	19317.5	25644.5	16219.3		15131.1	28762.5
RMFSSSAKM	198.609	2796.65	4431.46	20084.9	1043.31		30447.7	37510.8
GRINALTAA	198.774	18287.9	24272.2	23694.9	18608.7		33605.8	23666.7
YRHSSVYPT	199.734	21644.8	11058.7	14764.5	16352		28954.2	16958.8
ARAQAALQA	199.896	19599.2	26557	28288.8	25465.2	22123.7	30314	22643.3	23316.1
RQQQFNVQA	200.333	16624.4	21419.3	25072.7	21652.1		34501.5	20875.6
ARTKPHLFY	200.652	25284.9	26850.4	25794.5	15262.8		33525.4	37916.8
SRVPHWYHF	200.771	23561	3032.17	23854.7	8536.33		27263.5	26765.6
RRPHDYQPL	201.176	19288.5	11844.3	31600.1	16013.6		30771.5	39108.2
RRPHDYQPL	201.176	19288.5	11844.3	31600.1	16013.6		30771.5	39108.2
ARMDLAAAA	201.867	19655.1	20527.1	28274.7	18168.6		31824.7	9217.34
HRSTQAPLI	202.073	25669.5	26088.9	24891.1	13665.5		15086.8	35525
LRITAHLVH	202.226	23082.1	22379.1	19128.1	12171.4		26432.3	29771
KRKQGIFHI	202.523	26901.9	3758.45	31760.6	27759.1		21982.5	34882.5
FRMAAISNT	203.468	24031	10032.6	29242.3	26266.7		20181	10492.3
KQFLSQFEM	203.646	24788.8	15605.8	3029.19	3011.64		19763	36406.6
GRVLATVTK	203.745	24362.1	33426.5	26285.7	32453.1		37066	41724.1
CRFLIATGE	203.911	25388.4	29327.2	30395.4	30656.3		28229	22875
IRDTYVSSF	204.417	25400.4	10147.3	21210.1	3904.19	22372.5	28217.8	34548
FRLHIVQVV	204.698	26535.5	1472.47	26320	15037.6		3189.63	893.142
RKLPLGFTF	204.924	18204.3	19357.9	3898.28	2135.49		26238.5	28018.4
HRKQFAEMY	205.886	25233.6	17865.5	12941.8	2393.92		34182.3	41812
LRWYQMGAY	206.156	23472.5	28880.9	24371.3	151.718		23373.6	18192.5
RRAHVLHFG	206.272	26647.1	26305.6	30807.5	31086.4	21878.4	35647.6	34802.2	19345.1
RMLNHVLNI	206.352	12170	33.3821	28774	15412.8		25538.4	30066.7
FRTKAPDDL	206.531	25149.1	16212.5	31044.9	10206.9		14471.1	25443.8
RREDIVDTM	206.618	25109.1	25547	26148.4	4313.05		30942.4	35570
IRRPWNYSK	208.146	20778.9	23451.2	23676.3	27330.7		34845.1	31024
SRTNYNDRY	208.299	26349.6	28158.2	31338.8	5038.7		33817.2	35907
FRDPLVIEL	208.376	26039.6	22282.5	20573	3222.97	11373.3	9102.57	18655.2
SRLAQLTCH	208.559	23800.5	25437.1	32199	28694.1		36488.8	41812
IRLSPHFPH	208.59	22083.9	26853.7	19506.9	13484.8		28436.2	25084.1
SRDMLLTLH	208.959	24098.7	32865.2	30255	23871.5	27420.5	37006.7	39290	25172.8
QRLDALSNF	209.121	26538.2	21108.2	18134.7	10805.1		27689.5	38858.9
LRMDQVMQF	210.09	28860.4	3578.25	22208.5	9285		7760.62	26429.6
GRLQISHEA	210.545	22498	12997.9	21645.4	23983		32378.5	23717.2
WRVENQENV	210.8	27373.4	24418.8	15581	19717.2		19986.9	18613.7
QRQQLDYGI	211.213	26772.2	21718	27273.2	17930.6		25120	27785.5
GRDYIWNTL	211.909	24363.8	19689.3	27035.7	19866.9	8919.67	33097.6	34270.1
IRTHLPGFV	211.967	24908.3	24188.6	32684.9	28832.5		20371.1	19239.7
MRVLAAVYK	212.244	24937.7	31432.7	22751.2	21777.8		21713.9	15250.6
ERLGLELGK	212.997	24245.8	31815.6	27922.2	31542.6		36139.7	38898.1
KRYAVWFGG	213.054	29030.6	32850	28530.5	32280.2		31243.2	20697.5
YRHFIEQGI	213.271	27475.8	10937.9	31946.3	14491.3		14479.5	18830.7
QRMCLYFGS	213.68	26771.6	27943.3	24792.2	30064.2		33589.3	23509.2
TRFQALCNL	213.754	24063.8	6418.58	18185.8	16601.4		17115.3	29534.2
ARMQQENMK	213.902	24973.8	25867.6	32087.8	32142.9		37353.8	39472.3
KRSAHAGTY	213.93	17931.2	23682.7	21381.6	4588.27		37208	43322
YQASYNQSF	214.317	19239.2	2249.94	5178.42	90.2473		23117.4	29784
YQFSVDQLM	214.384	22037.5	19929.5	10375.6	80.0376		10684.2	25976.5
ARQFGFIVL	214.398	16629.8	13823.6	20488.7	18093.6		24269.2	34638.9
GRFTTDDSI	215.628	23002.8	22147.5	26554.1	23634.2		24477.3	36343.4
HRYALQMEQ	215.628	28176.3	26559.7	20776.3	26772.4		29027.8	35939.5
HRLYNNHEI	217.148	21060	3518.25	21791.9	13112.7		14885.2	34452
FRLCPGGQL	218.042	20956.5	13401.6	25496.8	16628.9		14644	17219.1
QRLHLQAPQ	218.08	23739.3	25164.2	28620.6	29546.5		35650.5	31034
FRNMSVIAH	218.281	25608.2	24399.5	24648.5	4451.74		29509.6	22420.8
RQLCEKEPL	219.425	27079.4	7754.66	14823.8	8594.06		34148.3	39419.8
LRICVANTH	219.705	23203.9	29440.4	21958.7	6808.53		28449.3	16959.2
RRIPWTAAS	219.871	14579.2	28863.7	29326.3	16968.2		36384.1	30797.3
IRENLISAL	219.926	22012.6	9171.48	26761.2	4732.98	12511.5	22386.5	23909.9
FQMEQYIYK	220.596	25525.7	25483.7	21098.2	22295.4		21055	21118.4
FQMEQYIYK	220.596	25525.7	25483.7	21098.2	22295.4		21055	21118.4
KRFEKPLEE	221.299	22841.6	10347	29689.9	32277.6		34682.4	43140.5
KRHSQDLAF	222.021	20822.1	12078.1	29429.7	4004.86		33137	43259.5
FRILMEHIH	222.035	24881.3	21586.7	20314.6	4525.26		23826.9	12141.7
ARTNIAFLQ	223.338	25377.7	34127.4	28773.7	31594.5		34292.5	29412.7
QRDTVATQL	223.348	24223.3	26368.2	28547.8	19855.1	16292.5	29596.7	38807.1
ARQEQSYFV	223.844	27451.6	21742.5	27374.5	29409.7		27435.8	31672
ERVCMYFTY	224.035	23935.5	27592.9	4051.8	244.924		28575.2	32491.7
ARNVASVCL	224.065	22612.9	20355.9	30412.7	20899.8		28980.7	37769
AQAKVPLLL	224.234	19005.8	20552	25506.6	15808.4		26457.9	36409.1
RQPTIFQNK	224.594	31942.3	28010.7	31425.2	30968.2		34843.2	37761.6
SRLGLLGLA	225.626	22782.1	27228.4	27441.2	29005.3		33693.6	10688.6
CRSKLEFSI	226.497	24160.6	6388.65	22819.3	17150		12380.7	13148
ARLMDILYA	226.742	24855.6	18000.6	31731.7	27396.8		31039	25104.4
ARIMRPTDV	227.096	24341.2	918.832	32751.7	31022		24334.5	30671.6
TRQELSHAL	227.686	17402.9	5923.42	9604.11	2352.42		19264	26845
AQMMLNNPL	227.721	13562.5	587.05	15827.7	5809.81		25866.3	21188.6
ARRQFHATH	228.352	19222.6	16668.7	24847.5	24726.7		38426.6	40587.5
HRIQPFQNL	228.887	24027.5	3779.5	22394.7	13267.6		15066.7	34796.7
RQQLSAEEL	228.966	21492.7	18759.7	19691.8	12980		32360.8	42423.8
RRKPVVNII	229.05	21272.9	3322.42	27847.8	21586.1		19582.4	23788.5
LRHRPQVAI	232.187	21193.7	6044.75	27945.8	14025.9		7114.44	7680.76
KRTVEGVLI	232.192	29661.8	30530.2	32030.8	27507.8		21050.5	31024.4
YQLQDVFNL	232.662	26815	5596.75	1730.26	3013.98		14541.6	26988.5
RRTGEEWLV	233.113	29133.7	29080.6	28267.3	26991.7		31734.5	27587.8
KRTEITIVK	233.939	26082.3	32546.1	27207.9	31432.7		33058.2	36451.1
YRPIYRKIM	235.547	21773.9	752.754	23853.8	5820.88		26210.4	34405.7
YRPTLDTLH	237.063	24107.5	33616	30927	7172.09	24683.6	32977.8	37477.7
YRPTLDTLH	237.063	24107.5	33616	30927	7172.09		32977.8	37477.7
YRLEAELGN	237.073	25912.7	31277.3	26826.7	26355.3		32269.6	35931.5
NRLMEWTSL	237.543	19381.8	956.869	17498.2	14279.6		27324.6	36111
ARNGQGFAL	238.953	15683.1	21718.6	25882.4	16968.9		32290	32330.7
VRASNVTNK	239.323	27542	32179.8	31461.3	32366.1	27031.1	32984.4	35650.9	25140.6
LRLALDIEI	239.417	25596.4	13587.6	24651.9	11680.5		2055.55	10585.7
LRIWNVHSV	239.959	23187.4	1398.51	10845	13520.5		1966.32	2807.96
RQLTEMLPS	240.187	26450.7	25469.2	25516.8	19083.8		36329.6	35195.6
GRNCSSFLI	240.294	26008	25339.2	25990.3	28621		25674.3	34188.2
RQQLVELVA	240.356	19535.6	25490.7	23912.1	15938		33919.8	24765.5
WRNPVWYQA	240.544	22596.8	26915.3	12980.7	11194.2		23471	477.586
KRLISWYDN	240.695	28631.2	30661.8	31397	35141		35462.6	35711.7
KRKRPLNPL	241.893	12690.2	618.867	27174.4	20549.3		28618	32934.7
KRFNAHGDA	243.463	20464.3	24422.9	28002.5	28351.7		34321.6	33425.4
KRAFVHWYV	243.822	23192.4	18593.7	22152.5	27973.9		20770.3	20895.9
GRQWNNCAF	244.284	12924.3	17247.3	24991.9	12802.8		36885.9	40755
AQFSKLLAL	245.314	21523.9	469.481	18063.5	8263.69		24003.7	33002.4
ARNHIHSCF	247.889	22706	9054.83	30377	20319		33399.9	35201.1
QRSVTLGYL	248.52	21657	24973.4	26800.6	18620.8		32144.3	40304.4
GRFSPNTSQ	249.018	20511.2	28165.5	29237.7	32751.1		36399.5	41560.5
RRSKLTFSC	249.463	19165.5	15266.9	25020.7	29652.2		36226	35534
MRFVPYLIA	249.479	24442.7	10788.2	12073.8	7118.67		3102.12	475.4
LRTAVIDHH	249.509	27597.8	32629.4	31049.9	24271		28260.6	25166.8
IRTWHPEHF	250.821	25406.3	7329.14	28536.1	7501.64		24319.7	36730.6
QRFGGQLLS	251.047	26615.1	32893.7	26860.9	28071.2	22550.1	34242.8	35270.9
GQSELTLLL	251.115	24488.7	23205.4	9616.17	14679.7		30081.3	40711.3
LRQMVIDVL	251.942	22800.8	10080.5	24596.5	10531.8		11869.8	19220.7
RWQNSYSIK	252.217	23488.9	31695.3	22942.1	32559.8		37978	42555
FRTLMELLN	253.388	25609.4	30661.5	31421.5	26294.9		28811.9	14990
HRTFSVWYV	253.712	26383.4	20513.1	17179.8	22041.5		15005.1	25967.5
RRREEEMMI	253.728	22737.7	4978.49	28925.6	23899.4		28294.3	38502.2
LRKHNFTPL	254.625	6960.25	20.3769	26369.9	10702.2		16859.4	21709.5
QRVTQHLGI	254.859	26579	19794.4	30851.7	25422.5		19287.5	33207
ARSSGPWNK	255.525	24894.6	32651.7	29970.9	32642		35782.1	39842
KRAAPGPAL	255.887	4586.93	20126.9	27135.7	9215.84	13701.6	24700.2	31480.9	22483.8
RQFVVFEGN	256.297	27453.2	31595	29141.5	30525.9		34590.2	32782.1
LRATHPNKK	256.436	26224.2	18786.9	28721.2	30199.4	25540.9	28976.6	29027.3	26180.7
FRFLSQPFQ	256.489	26355.2	25519.1	25249.5	24532.4		23217.4	21245.6
ARTYGNVLV	257.153	23773.7	28347.7	32146.4	29213.5		25128.8	23990.5
GRVLGPYTF	258.763	23551	25213.5	13333.5	8866.56		33161.9	40662.7
ARLGQAELV	259.321	27185.5	29184.3	30665	32233.3		28473.5	31188.6
FRDSILSEM	260.33	25553.1	13030.7	22925.4	1615.08	17903.2	13003.5	14982.8
KRSLGYAYV	260.403	24493.6	26264.8	26523.8	29607.6		25811.7	34249.5
LRHGGVIHI	260.443	25672.7	18025.6	27694.9	22772.7		6537.67	12173.4
HRYCIGLNE	260.73	26134.6	24477	26352.6	29726.9		31326.8	34257.6
HRIFSFLLN	260.871	25442.7	22998.6	27623.6	31748.5		31394.8	37198.3
SQMLILTPF	261.12	20475.1	866.33	165.387	820.459		22929.2	20660.5
KRTGQPMIH	261.236	26844.6	33662.6	33143.8	27814.2		36665.5	42832.6
RQMFGNADM	261.445	18284.8	10614.9	18796	4133.63		30255.3	38446.8
YRSTHDHWK	261.652	20737.4	25949.9	25837.1	19237.8		30882.5	36500.6
RKQGIFHIH	262.142	26844.2	26992.4	22748	19770.3		34708	30865.7
LRLEILQIH	262.25	28087.5	25587	24416.6	13258.4		22745.8	22606.1
YQQRAREHF	262.321	23310.4	9679.85	15362.4	2706.1	13873	30916.6	37998.1	16825.6
LRTTEETSK	262.323	26786	28531.6	28916	25773		33356.4	34011.1
GQFCCALHK	262.491	25089.7	33371.2	30860.8	32006.4		36589.6	41027.7
RRTDQAQKA	263	26446.9	31719.5	33147.7	27333.9		34239.3	34109.9
RRCEAFGWH	263.248	24255.3	34757.6	25498.8	28774.7		37400.9	41693.6
LRDFLSVML	263.781	29357.5	20571.4	26700	7489.96	18594.2	13042.4	19993.1	24805.1
GRYFPTQAL	264.444	14723.6	13321.5	24295.3	12577.1		25520.1	37819.5
KRKDLLIAY	264.57	25457.9	23732.6	17278	3890.23	21448.3	32221.4	36086.4	20637.2
CRLSQTSNV	265.674	26842	10095.5	30968	29336.7		10934.7	21465.3
SRNGTLPWL	266.082	23040.4	27601.5	21834.9	20156.6		27329	30615.1
SRTQTVCNF	266.356	26210.6	12626.5	25963.9	14630.9		31186.1	32473.6
QRTFIAVPA	270.152	24952.6	23384.4	28242.3	16328.5		28869.1	3806.21
RRISGLIYE	270.167	24531.5	28036.2	28087.8	30041.6		34396.2	36570
QRSTFFNVL	270.949	24032.3	1245.24	19037.3	6118.52		23923.6	27902.5
ARLSGGLGA	270.969	24432.1	30442	28617.9	28605.5		31672	22173
RKHIISHLF	271.738	24219.1	12546.2	16242.7	5350.72		27294	31474.9
RREEEGLQL	271.953	22616.4	18749.5	27066	25284.3		32378	41072.1
HRTLPPAPV	272.374	20671.7	20372.7	24162.2	20455.1		15041.8	19776.6
FRRISGLIY	273.201	22830.3	7063.28	12188.3	1862.39		20697.6	20351.2
GRAGSTALY	273.422	25995.2	33107.4	25903.6	12636.1	22886.3	36159.8	40098	23331.8
CRHHGPQTL	273.781	23510.1	9908.63	31920.2	10497.2		22360.5	36741.9
RQSSFALLG	274.288	23057.8	31623.7	28331.6	23669.1		37110.9	39503.7
SRHANAKPF	274.481	14068	5149.87	19197.6	11678.3		34606.5	37753.6
FRNGEVQNL	275.072	29301.5	13966.8	25624.7	10798.1		18747.1	24790.3
VRMCTLIDK	275.967	26895.5	30780.6	26729.2	33576.9		30372.6	32730.9
YRMDDREDL	275.999	21882.5	2463.52	24596.6	11679.4		24127.2	37516.5
SRTYSVEYL	276.705	22240.8	9239.31	31648.7	19373.9		28426.8	38947.3
KQFLFRPHH	277.761	25300.4	28711.5	25657.5	19714.2		35628.4	38803.3
ARDASIVGF	278.026	26785.5	31434.9	29569.7	17535	22310.9	33218.1	39442.7	22173.9
RRRQEQIQA	278.113	16371.1	13121.8	28234	30511.9		35728.7	31855.5
GRAAVDAGF	278.694	22858.1	31074.8	26569.5	18114.7	19133.6	33284.8	40456.2	19655.9
SRYGPQYGH	279.095	27107.3	33996.4	21609.3	23361.8		34589.9	30128.1
SRAMSRPIL	279.528	8093.71	1476.07	25565	12143	20938.6	26551.2	35043.4	24287.8
RRLQSQMSG	279.942	26142.6	10953.6	31652.3	32948.6		37706.9	41040.6
MRNPAVYNF	280.342	25439.7	10170.1	2371.13	559.503		8457.91	12851.9
YRPLFDYFL	280.449	27780.4	7994.92	20383.2	6509.78		18837	31311.4
YRQHAAVLE	280.901	24310.1	30490.6	29891	23832.5		33964	34137.2
KRTVTNAVV	281.114	22853.6	26423.7	31557.3	28059.7		25052.3	28483.8
ARHVGPGVL	281.26	16123.3	19100.8	31228.3	22595.6		33602.7	42033.8
CRVVEVGSK	281.327	27454.2	32279.7	32122.7	33441.1		35096.5	36481.9
FRQQNQYQA	282.4	21262	12061	27406.6	19271.2		24803	2400.9
VRSTVAALL	282.62	22017.3	26159.4	24014.5	14354		20850	30276.3
ARFLNTTFS	283.239	25024.6	27797.4	32003.8	31229		35862	37809.2
QRSIFSAVL	283.242	20513.8	9546.5	20011.6	7192.3		28114.8	35632
LRACGNFGI	283.65	27358	24394.5	22914.4	13121.1	19711.7	3034.5	8334.54	23445.4
TRSGIALSR	284.018	20129.3	28693.4	23403.3	29678.3		35232.8	34921.5
LQVEMILNK	285.448	27789.4	29447.9	21218.1	23103.6	22990.9	20263.7	18111.3	23910.4
RRGEHVALA	285.63	26125.8	16274.5	32676.8	27834.4		34730.7	27193.2
RREPDVLIL	286.615	22924.8	16473.8	30525.4	14420.3	6996.34	29917.4	40125.1
RRHAVSEGT	287.484	23609.3	30544.8	30365.2	34318.1		36834.1	38068.5
GRGFVFITF	288.519	23475.3	23129.2	18326.8	14997.4		31160.1	38573.3
CQVILPLLK	289.795	27510.9	33775.7	31390.6	28223.9	25151.5	26235.1	27643.2
VRLQMEAPH	289.848	19927.9	25136.7	25257.3	10925.1		34663.5	29960.2
QRLLAELPA	290.354	22484.4	16887.1	23654.5	16293.7		30920.3	19554.2
YRGFGFVTY	290.612	26577	22862	6200.49	289.494		25208.7	27623.8
HRAYHPHCF	291.232	21442.6	368.081	21325.8	3310.37	22053	25625.8	40985.4	16969.7
IRGVAPLWM	291.437	23692.8	28510.3	22348.3	8168.84		15196.5	35798.2
RRGEAHLAV	291.743	18411.7	12928.7	20654.6	23613.2		28582.9	32550.1
IRGSMVGPF	292.492	22401.7	18056.5	18382.7	2990.21		25300	26622.2
IRSAYQEAM	292.666	18614.9	6772.45	17728.9	1754.26		25648	32836.3
WQNLGTLHR	293.1	25316.6	31656.4	10560.2	22717		35146.5	35942.2
ARNFQACLH	293.436	25559.3	33310.6	33292.9	30931.5		38057.3	40813.9
CRLKPQLLQ	293.439	26208.7	29719.2	28728	33224		28636	33704.9
AREHFINYL	293.964	25706.4	13864.6	33019.8	20475.8	11974.9	30924.8	31490.1	24055.3
GRDNNMAPY	294.483	23669.1	31792.5	26160	8489.54	21395.6	37263.8	39125.2
YRMLQQVPE	294.626	26411.4	6577.4	22223	22135.6		30668.6	26963.4
RRLAPITSD	295.022	26170.3	26053.4	31687.6	33809.9		36770	38418.9
RKLEWPLTE	295.498	21375.3	28456.2	28467.1	25451.8		35726.6	39528.7
RRAEGFVDA	297.136	22479.5	22775.2	27958.2	23874.5	19324.6	29076.5	20781.3	24851.4
GRAVASDFY	297.297	28599.3	34052.7	27293.1	6634.15	21983.2	34789.4	41496.7	21279.7
GRDIVVLGV	297.947	25506.7	32832	29046	34365.5		29574.5	34773.4
HRRAVGIWH	298.231	24141.9	32767.8	22887.1	26561.7		35364.1	39689.9
CQNNMVILK	298.538	28967.1	34224.9	29855.5	23762		27701.2	22145.1
RRLHTLEEE	299.583	25264.2	27016.8	28020.2	32941.6		37143.2	41346.1
LRDLPLLLF	299.654	28318	28559.4	19633.2	8521.47	22322.6	12247.5	26006.5	22136.9
SRNSPVFEL	299.687	22173.6	14376.4	20575.8	12099.2		20059.7	30228.8
ARSVVGIDL	300.095	20822.1	28321.5	27234.1	23813		27475.8	35253.5
GRSNPGHYL	300.206	17028.2	22081.6	22345.8	19894.8		30666.3	39961.4
HRFNNWGGS	300.401	24743.5	32871.1	27370.3	28403.2		35141.6	35041.7
QRHEPLVLF	301.26	26948.8	24961.7	21075.3	9808.57		25566.9	34629.2
GRVKLEAEI	302.567	23206.8	20502.2	27004.2	27758.8		29246.3	34133.5
RMTEQAISF	302.901	10939.2	13204.1	18676.6	1111.44		31826.3	37739.1
ERNCWQNYL	303.665	25429.3	17393.8	28333.2	7859.24		30169.2	34895.1
LRMLTGPVY	304.106	28374.1	20978.5	10751.7	1034.4		16434.5	15241.8
IRTVFAEHI	304.445	26883.5	21254.8	30538.6	23188.1		8858.31	16804.5
FQYELYNPM	304.646	21987	1691.78	52.3177	53.3841		1596.97	338.302
YRHDLPLHP	305.64	22486.6	21430.2	29883.3	31841.9		31299.2	34049
RQTAISQPA	305.852	18770.7	19584.9	27430.6	7593.51		31764.7	8891.73
LRLLGASEL	308.654	23228.3	8221.69	20295.7	10986.8		11298.5	26154.8
YRSTFVLDE	308.895	24682.6	20210.7	26085.4	22362.3		32317.3	34280.8
LRDQLGGWF	310.308	26799.8	31774.1	26994.3	8608.77	20421.4	27355.2	28887.3
GRLSDALAV	310.385	22960.8	18816.5	27806.6	27584.5		29141.5	33884.9
KRQDLEDSL	311.317	23065.8	19872.1	31518	18486.1		32071.9	39220.5
YRLVPLLDT	312.688	25201.8	24763.2	26182.7	28224.1		22312.2	24455.6
YQDHVYLQL	312.789	25214.2	18814.3	14034.1	12163	163.501	19718.2	31397.7	17895.5
MRILLELLN	313.189	25701.9	26022.4	26198.3	25122.6		23537.7	10360.2
RKWWHTGAL	313.45	192.143	5766.66	17464.5	1007.86		28514.3	33322.5
WRTSQLIPE	314.299	26187.1	28471.5	23509.3	13927.6		31825.9	20820.4
LRTIDQIHK	314.336	29217	33407	30721.2	33213.4		25094.3	27153.4
QRMYTAIPQ	315.181	21566.3	23577.7	26426	25351		34119.3	34528.7
KRTCENFLA	315.894	27429.3	32256.8	29992.6	25914.5		33308.1	26955.2
KQQHVIETL	316.223	21049.9	22231	24446.4	11885.9		30801.6	39865.1
TRSNYNFEK	316.75	22280.1	27993.3	21138.8	25278		34217.4	37317.3
RQIDDILSV	317.687	24238	14522.8	15052.4	18773.9		24363.1	27978
ARLVQIEYA	318.227	25805.1	26021.4	33359.1	29020.2		32577.1	26766.1
HRLSFAHPP	319.276	17971.8	15974.1	15201	23200.3		30221.9	30768.3
ARSVVGLDV	320.959	23158.8	27681.7	27450.8	31604.1		25304.4	27583
FRSSIIVAA	321.647	22976.1	10116.1	26051	2505.46		15422.7	181.511
WQVNASRGF	321.971	25965	29203.3	625.531	130.94		29396.9	30426.5
HRQWCNCAF	323.43	15496.9	17248.2	16656.3	1090.38		33026.7	37089
RRAVGIWHC	325.322	26433.3	29006	31228.8	32018.1		34654.5	35937.9
HRFLMANGQ	326.299	23922.6	30070.9	23525.2	27085.4		32034.6	31976.9
SRLVAEVSL	326.952	20616.9	4196	26589.1	12987.8		27282.2	35659.6
LRVQASLSA	327.859	19613.9	11492.7	22380.7	7469.64		17275.6	4965.26
MRHGWPEDI	329.132	26862.6	15391.5	30606.3	15940.1		10282.5	11198
KRFYPHTHN	329.838	24062.5	27412.5	32765.3	35111.7		35975.1	40483.6
KQMEQISQF	330.159	26852.9	8639.47	15397.3	9849.62		26154.2	39908
KRTLHYECI	330.438	27201	5324.27	34243.9	31295.3		22732.4	37031.7
RQLSPTEAF	330.871	19565.9	17573	10073.5	468.213		31603.6	38363.1
KRIADISQV	331.218	26077.4	17180.5	29072.4	32176.1		20429.1	26165.4
RRPTELLSN	334.04	30152.7	28691.8	30834	34100.3		37417.3	42249.9
MRQQFLTIN	334.6	21651.4	18803.1	24581.7	19336.4		28005.1	14417.6
KRAEISNAI	334.731	20361.4	9925.47	27324.4	10360.2		13034.2	15108
CRHPTGGSF	336.255	15836.8	17766.4	26965.8	10293.8	21741.3	29633.9	35783.5	21552.5
NRHEIAVML	337.626	22376.2	7418.9	17085.5	14292.8		22445.2	30735.2
RREPWLLPS	339.065	20816.2	29932.5	29933.6	23028.6		35908	32245
HRANTNEVL	339.645	17525.2	16085.8	21768.3	7361.65	17298.4	25549.5	40290.4	24766.2
LRTPIGSFL	340.742	23540.4	13549	30410.4	13888.8		10295.5	17280.6
RRNDFQLIG	340.812	25234.7	28985.1	30381.1	31274.3		37066	39681.3
TRYAEAVTR	340.945	26517.2	31980.4	21054	26743.3		32920.9	36565.1
KRMYGISLC	341.454	23608	20686.4	32288.4	33333.9		34685.8	40109.3
AQTTMRASY	342.546	23949.9	23752.5	18695.3	1333.76	22790.2	35271.1	31379	22598.4
YRTNPNHPT	343.708	19245.7	20334.9	22076.4	11622.5		22085.6	11665.1
YQTAISENY	344.534	29612.3	27493.8	7506.1	339.52		25487.1	24300.1
ARQLLVAWQ	344.952	29653.8	34336.7	30319	35249.5		36290.6	36109.4
GRSSIHNFM	345.027	22101.8	10354	25041.5	17407.9		32694.3	37194.3
KQATYGYYL	345.322	18534.5	11979	19507.3	7556.79		28843.7	34637.6
QRAATFGLI	349.131	26652	20311.2	27921.6	25081.4	18955.4	18943	27394.9	24966.9
KRYGIICME	349.725	27500.8	26944.3	30496.9	32840		34085	25551.6
ARDYAPPPR	349.906	21711.2	31989.6	31580.5	29351.3	22857	37008.7	40804.8
QRVKDALEF	350.729	23735.9	20347.7	15195.1	4939.65		31088.6	40636.5
YRAAAASAA	350.816	8704.4	17236.4	21981.5	2821.82	20114.2	23885.6	5722.15	24586.2
QQLQQRLQM	351.116	21649.1	3284	15763.3	8347.72		30149.3	39715.7
RQHAAVLEE	351.439	25211.9	26422.3	24161	25581.3		36890.1	42649.5
YQFFIGENM	351.881	27301.5	10387.9	1827.75	697.621		12884.8	17559.8
WRSYIEGYV	352.216	22158.6	19639.5	26023.5	13637.4		29140	17522.5
HRNLHAFSV	353.958	17931.9	1953.53	15363.2	23836.3		21289.5	25822
ARVAVAIPN	354.993	20132	33427	28702.7	31920.9		34414.2	27117.2
YRASWSSLS	355.162	25924.2	30387	30500.5	14458.4	24466.7	30516	20125	24672.7
QRDALKTEF	355.305	24207	24946.2	22091.7	5957.49	19438.8	34160.5	39678.9	23264.4
CRVPTWSDF	355.878	24801	26968	25618.3	8956.71		14742.6	26689.1
VRIQTQPGY	356.387	27676.1	32476.2	14612.7	3586.9		27060.4	28909.9
ARAFVHWYV	356.811	23224.3	20049.1	23418.8	28475.5	18758.7	21695.8	15232.9	20738
SRHGINCFI	356.946	24396.6	5717.02	31091.8	29783.1		25193.5	19706.9
NQFDWALMR	358.483	19995.6	33870.6	16248.3	20963.4		33652	37659.4
LRQKAEADK	358.7	24834.7	29565.4	28628.2	31519.7		33569.3	36598.9
QRVEQLKPY	358.781	26374.4	28899.3	12957.2	3417.73		32353.1	37057.7
GRAVVHGIL	359.057	15498.8	20762.2	27929.7	27200.1	12610.4	33554.6	39889.2	24727.5
FRDQELYFF	360.1	29176.2	19332.5	15368.3	1517.68	21572.4	24072.9	27206.4
YQSKDYLHL	360.232	25380.3	5923.36	11576.8	7432.88	744.702	23106.1	37005.9
TRYAEIVHL	360.833	28439.9	11026.5	27925.5	18906.8		16655.7	31169.9
TRLTIAEER	360.864	21742.1	30474.3	25514.3	30692.2		34042.8	37492.5
GREMQNLSF	361.364	22946.5	10954.6	27255.9	19654.2	21499.8	36263.1	44349
NRSTAISLF	361.955	24329.5	18892.1	16270.3	3722.68		27640.2	37489.7
IRICPVETL	361.979	25506.7	17660.5	17152.8	6030.38		12672.3	27156
RKDGVFLYF	363.25	25003.8	27538.9	19961.4	10486.5		31167.2	35647.8
ARMEDSMDM	363.545	26254.2	7789.98	26820.3	12980.6		25478.6	39056.9
ARAAPPGEY	363.572	22399.6	31755.2	25427.9	7903.92	21921.8	34080.2	39584.4	22798.5
RQVASHVGL	363.982	18920.6	19865.9	21389.9	18051.2		30666.4	37795.7
AQMYQLFSR	365.766	21443.8	22362.3	27113	30135.4		35563.5	37690.8
RRSNNTSKP	366.226	23157.7	28421.1	27894.8	33598.4		37839.1	42803.7
KQFGFIVLT	366.705	24576.5	31814.9	18842.1	25200.4		31249.3	24736.7
KRGAYGGGY	368.822	24672.4	32677.1	30055.1	19775.9		37665.1	42214.7
YRKSLYQSA	369.385	23967.4	731.082	27562.7	14101.4		26124.8	9851.22
LRPSLITGI	369.945	30448.1	20818.7	30548.9	17494.2		3227.29	9132.66
SRYDLLVSN	370.386	24020.6	26875.5	23610.3	31123.2		31808	22585.3
GRDGNVLLH	370.959	25466.4	35456.7	32032.9	32628.9	23573.7	38843.8	43722.3	25567.6
RWIGLDLSN	371.574	18878	31287.7	25071.6	31110.6		38125.1	38831.8
YRLDDSFVR	373.962	23544.7	29918.5	24268.4	22056.9		30630.8	33692.6
YRTQTPFTP	374.614	20510.3	25951.4	22335	19647.1		30812.8	27355.8
YQLFAFISH	374.691	24720.5	21600.3	4959.89	2442.69		28754.7	29176.2
KRLSYNTAS	375.076	18092.8	17692.3	32034.9	24749.3		36925.9	37859.8
TRSHLMSLY	377.376	25681.7	30482.5	20996.8	3114.33		30961.3	28829.8
YRVILHLKE	378.931	23459	21303.9	23919.2	29172.3		31246.4	29501.3
GRFKGFDPN	381.638	23768.7	26141.5	25786.1	32543.4		35671.4	35805.7
AREKLQEEM	382.179	25231.7	19739.2	25837.4	14944	20547.7	33395.9	39406.4
FRDIYYNNM	382.779	27312.2	6685.23	26864.1	5531.37	20547	16824.9	17379.4	23724.7
RMVHFLTHY	382.788	21157.7	21150.5	23346.2	1174.25		35048.7	33557.3
ERYNGLIHR	383.364	24765.6	31302.9	27280.4	29956.9		30500	38289.3
QRWCEYGLT	383.559	27310.3	34723.2	27918.1	28706.7		35132.1	35719.3
GQLTPALLH	384.531	24108.2	34224.9	28931.7	24063.4		36729	42511.3
IRNAIMAIR	384.577	25263.1	31090.6	27252.7	30970.9		33037.8	26637.6
LRTTGFGMI	385.102	26278.3	16765.9	28968.8	15831.3		4713.51	10400.2
ARVDQGTLF	385.139	24190.4	31895.6	29541.4	12377.7		31295.8	39384.9
YQVNFKAAL	385.168	14260	3965.58	3057.01	215.37	1272.01	22144.9	18439.7	24369
DRQMSLLLR	385.769	26647.4	29877.8	27872.5	34527.6		36329.6	42552.9
HRRILMEHI	385.936	29350.4	4517.19	29254.3	27051		20407.9	31866.1
MRDNLEFFL	386.471	28171.6	13934.7	23807.7	3283.33	12354.5	13443.6	17080.6
LRMTEWETA	386.496	31226.1	13588.9	21443	9768.12		17557.8	4186.11
HQHTISTLH	386.663	22403.1	31796.1	26567.2	7452.21		36206.2	40862.7
RRQHELFCC	386.956	26609.5	27773.5	31415.7	34711.3		36460	40864.5
QRFDDPGLM	387.459	24099.9	27806.4	27295	9130.69	20296.6	30428.8	41308.8
GRTAGYPNV	387.941	24639.3	28064.4	29381.5	32737.7		27457.5	33604
YRTQDPAKA	388.634	24394.9	25231.7	31152.4	15921.1		28041.6	17808.7
RKQELLEAL	388.786	16053.5	15029.1	16843.1	10566.2		28120.6	33340.3
SREQLAALK	389	25237.7	32851.2	30897.6	32452.9	22637.9	36953.2	35656.3
LRDVYVQLY	389.674	30193.5	30623.3	24801.6	2079.31	25630.6	25111.3	29506.9
TRMNLSEEV	391.737	26444.2	6739.7	21759	17180.2		15028.8	18892.9
ERFMNLANH	394.895	24449.6	23721.3	29305.8	22456.6		35005.5	40827.4
FRFEESKEV	395.19	27295.6	10109.7	14498.2	13702.8	20556.6	7185.14	12850.1
SRLPAVSSV	395.956	18654.4	5306.09	21017.9	23110.7		19329.9	24221.4
GRQPYITQN	396.801	25513	29660.7	31626.1	35792		37909	42479.8
GRDYAFVHF	397.059	24862.8	23762.5	27338.3	21030.1	16292	34421.1	41831.9
VRTGTAYTF	397.231	23524.5	25234.2	8678.16	2431.09		27282.6	25988.5
QQQRIIPTL	400.402	24675	13252.1	17762.5	4414.61		29223.6	32371.5
GRTPALIVY	400.45	21777.9	33896.7	17131.7	6843.76		31736.9	39513.4
SRFVNEAVM	400.814	19796.3	7946.8	22796.6	4257.46		27257.1	34137.4
WRPEYGSYM	400.918	20201.2	12536.7	15430	2073.22		25610.1	29714.3
SRIFVGGIK	402.435	19460.9	31619.1	27870.1	33624.9		36300.8	32290
LRIFVGGIK	403.52	23774.9	31494.5	25585.3	31201.6		29259.4	18066.4
GRPVIVAYK	405.218	28026.4	33285.4	32272.9	36234.6	23368.1	36736	39732.6	26791.8
LRDLTQLPV	405.512	27393.9	20229.1	22824.7	21547.7	21497	9900.91	9352.56	24197.7
KQLPLVKPY	407.994	25983.6	27367.3	3185.63	1183.36		31730.3	35046.6
ARIQDVGLV	408.113	26102.1	26913.4	30687.5	31229.7		28965.7	28867.6
ARVECQSHR	408.409	24242.4	33854.9	32133.3	35829.4	24181.6	36595.1	39921	27011
SRSQGLSQL	408.865	17941.4	8346.09	22072.5	20015.5		27449.6	36593.6
KRDNYVPEV	409.458	27858.7	24428.7	28461.9	23968.6		28467.1	34079.8
HRFHHTFST	410.505	16803.8	2176.17	22024.4	24292.2	22132.2	31313.2	33310.2
HRQVFLATW	410.722	21616.8	30290.5	13927.7	10212.2		29044.1	38167.7
RQLQGIPSS	410.745	23835.8	24092.6	27882.3	18025.9		35927.2	33572.7
CRALSSEGK	411.643	30288.4	33640.7	31085.2	33696.8	25921.9	31877.8	35737.4	25109.9
RQSTQVMAA	412.004	22385.7	21363.8	24462.4	6878.5		33701.6	24840.5
FRVTYLVHN	412.272	25917.2	23545.6	32587.8	30269.2		28112.1	13424.8
FRSKTHAVL	412.339	12366.7	1075.25	17718.2	7264.48		19792.7	22096
HRKLTALDY	412.597	26219.7	21206.8	18576.3	9489.86		32657.2	42845.8
SQQQWDTSK	413.827	15889.6	30824.6	28624.4	21062		37665.3	40416.6
RQREESYSR	413.89	30206.1	20797.5	17543.9	27531.9		38152.2	41874.7
IRFCFTPHT	414.011	25456.1	24262.6	26139.2	24874	22303.5	24923.3	19762.6
YQTFQRALL	414.342	21111.4	13662.4	18784.5	4749.45	7840.3	23765	30979.8	23592.3
FRMQDAENV	416.504	26601.7	4247.25	26973.7	19565.1		8643.02	9327.8
LRHPVTGQF	416.712	19520.6	16853.9	24141.5	11065.5		21861	31478.8
RKAVSPLLL	417.217	12077.6	16899.4	30316.4	16846.8		24285.1	38586
QRDQVLQNL	418.342	27090.1	23965.3	30105.3	20011.4	19799.1	30050.4	38981.5
ARLIDWGLA	418.587	26487.3	31764.2	31432.7	30461.7		33833.1	19932.6
GQTHLGLPV	418.591	23070.1	22592.6	21678.2	24424.7		28082.1	19423.3
RRSYDVPPP	418.637	25746.5	26227.5	26553.8	26917.6		36281.1	37309.8
FRSDTSGHF	419.14	22595.1	21550.5	24475.9	3339.07		25202.3	30094.8
KRGSSAVGL	419.707	25419.6	26429.3	33123.4	25169.2		29845.6	41110.6
FRGAQAMQF	420.452	27237.2	12523.7	24288	9935.9		15174	26254.7
TRVWYVSNI	420.575	27153.8	9340.62	25478.1	19195.9		9404.82	19788
LRYNVYGYT	420.949	22158.6	28780.3	26073.1	29356.1		21384.4	11238.9
LRLFEMAYK	421.313	28457.3	30023	30345.8	31050.4		31611.6	29554.2
RQLFHPEQL	421.55	24533.6	846.565	26499.3	19707.4		31373.6	41148
HRKEMQPTH	421.911	25294.9	24915.3	18494.7	9882.18		34304.7	41346.8
VRIDYIAGL	422.395	27443.1	15088.7	25855.4	19289.8		19928	28323.1
LRMDPLSEL	422.431	20124	3334.89	21681.6	9485.86		5636.8	22634.8
LRHGLEVIY	422.665	26534.9	27542	19615.6	1933.22		25681	17072.2
IRPTMFPPK	422.761	27776	24589.8	24577.3	21473.6		24813.2	17921.6
IRPTMFPPK	422.761	27776	24589.8	24577.3	21473.6		24813.2	17921.6
RMALIGLGV	423.929	6081.36	16153.3	24230.9	20721.5		26699	16567.7
ERQYMFSSL	424.342	15736	63.2292	25471.3	9193.24		26252.3	34415.2
GRHLTDAYF	424.378	22869.3	25659.3	28679.2	20054.5		36052.4	43423.1
LRQFTPCQL	425.141	25040.5	8075.16	28664.5	23430.5		14694	25340.4
YQMKNASCY	426.764	23486.2	8588.86	4453.37	610.005		29251	33053.4
LRHPAHPMR	426.824	20712.9	29796.6	26244.6	27454.2		29572.1	33914.7
FRLGGSAVI	427.216	21267.8	9457.78	21785.5	7044.12		4929.98	3726.67
LQFENQMNK	427.369	29190	28775.1	20046	27459.3		22404.7	27787.8
KRVYATILN	427.452	25067.2	34386.9	32696.2	31833.8		35840.2	40795.8
GRFKKEDEI	427.716	23444.7	6489.6	27786.1	28598.5		29724.3	38680.3
VRTQSSASL	427.725	13345.8	6205.39	28791.5	12003.6		24382.1	31888.3
ARHEVLLIS	427.975	22495.2	28405.6	28518.2	31683.3	22885.2	33565.7	32380.1	24438.6
GRFPESSAV	428.86	20124.1	18623	21439.8	23753.1		28959.9	35185.9
GRFPFSENQ	429.315	21304.4	30582.1	24830.7	33687.9		36023.6	42215.2
SRQKEVEQL	429.706	26284.6	8791.38	26499.9	27160.7		32710.2	41354.9
MQFGQLLTH	430.227	23258.1	27798.4	3282.62	1215.19		23637.2	19909.1
IRIPSAVGY	430.464	23452.9	32572.8	15553.7	2559.32		20470.5	28836.4
KRTLTGTAA	430.73	18427.3	28882.6	30933.5	21005		34248	20298.3
GRMDPNTII	431.378	22431.6	16961.5	29223.8	26024.9		20655.7	35506.4
RQLFSSLFS	431.574	25782.6	24148.4	29763.4	24804.5		36046.9	39262.6
RRKEHVNVV	432.898	18720.3	67.1105	28038.3	27259.8		28614.8	27493.3
YQHYKIIQH	433.282	24655.5	14917.2	26735.9	16510.1		34099.5	35767.8
LRNIYYLCA	433.512	26793.7	5511.66	27798.4	24398.1		19484.1	7422.83
KRLVNLGCA	433.732	23747.5	24746.7	33631.6	32402.2		35275.9	32469.4
KRQNVQVFE	433.737	25873.3	31787.2	31309.2	34134.1		36945.1	41417.1
YREWHHFLV	433.906	22435	2158.32	19088.7	16956.2		15640.3	14188.3
MRDILNMEK	434.253	27185.8	29569.2	26774.2	23159		26556.3	21470.1
ARHHSTIVY	434.272	22030.7	26256.4	25305.9	6582.59		34309.8	39473.6
AQTALPYAM	434.653	22789.2	17678.3	10864.2	1086.8	6286.35	28936.2	24979.7	19262.7
VRFVTVQTI	434.879	26387.3	17901.5	22136.9	10992.4		4328.11	16800.2
SRHGVVPLA	435.279	22848.5	28103.1	29310.2	24562.8		31429	9994.87
VRWSQEDML	435.689	27702.2	29925.5	30619.5	4636.83		14279.9	29487.4
RQFNYTHIC	435.835	25426.1	11695.5	20350.2	16111.1		32664.8	33989.8
MRMNSSTST	436.652	19024.7	891.018	23334.3	9920.64		20067.6	11442.2
LRLLGGVTI	436.671	25647.1	13818.6	20044.1	13098.4		3541.78	7136.41
AQSALRTPI	436.751	16854.4	10646.9	15270.2	11093.2		25930.9	21223.7
ARLHQLAMQ	437.437	25014.9	30714.8	32332.5	34372.7		36346.7	39122.6
RQILLGPNT	438.678	26267.9	29638.7	22409.4	26955.5		32599.6	21929.4
GRIKDAFDR	439.111	19780.9	32152.8	27868.9	35905.8		37067.2	41972.7
IRITLDNAY	439.843	21751	25142.1	12130.1	104.982		23239.6	15468.1
KRGFGFVTF	439.967	25403	19513.7	19976.4	6818.85		29559.6	38914.1
KRVVYGGGA	440.005	23372	31947.4	32318	30559.5		36135.6	27585.1
WQNYLDFHR	441.192	23379.6	31631.6	21525.4	18333.8		34783.9	29781.6
ERFEIINAI	441.392	25057.7	1474.65	19160	4367.95	20641	6869.2	10243
HRASKPLPP	441.555	20783.9	9337.19	27137.9	28671	21986.5	33202.6	38719.2	25527.1
FQVNNLLEK	441.97	25280.2	29923.2	21395.3	16227.9		26206.2	21297.1
QRASLEAAI	442.42	23084	16094.9	29807.2	8223.38	20926	20993.5	19302.5	25078
SQWTNPSTM	442.76	15479.7	19263.1	8213.6	174.075		22672.8	31988.7
RQQVAFYGQ	443.407	28556.6	31571.4	19236.5	25066.2		36250.3	36914.5
HQAQLISKY	443.71	26541.6	28746.6	3398.71	640.177		29515.2	35914.4
VRLVGVLVH	443.811	24503	30710.3	21953.7	18308.3		31639	36804
FRWFTHASP	444.224	21713.7	19885	18713.3	21735.7		26135.5	6657.3
AQWNQLQQL	445.003	26114.3	26858.7	28175.1	9577.75	1659.11	18774.8	33041.9	14733.2
LRVHAAADK	447.625	25057.7	32010.5	29030.3	30502.6		29296.8	28135.8
SQYGWSGNM	449.324	20431.3	24002.6	8870.88	3508.67		29680.6	29107.8
SRYISPDQL	449.863	25414	10332.1	28460.7	20900.4		16237.8	33144.1
HRKLIHLEI	450.068	24818.2	217.642	20018.9	24122.1		17532.3	33873
AQHAISTEK	450.161	24115	30060.8	27922.2	29115.9		36600.1	38269.6
MRLSEGFSI	450.828	27370.2	1957.59	16753.7	6994.38		1833.79	2727.53
IRFGVVLDE	451.204	25065.9	29635.7	25619.4	30087.2	22551.9	28649.1	27700.4
HRDFVAEPM	451.78	22167.4	24215.3	17024.2	3230.19		27835.8	37800.7
GRMVNSNLA	451.785	23992	19462.1	30428	28749		34924.2	24208.1
GRFQLTDCQ	452.04	25799	29849	29548.4	33404.4		36821.9	40745.1
LRTPCYHYF	452.553	25642.3	21388.2	21271.2	2087.06		11472.8	21127
QRIVAVIGA	452.842	26032.1	31897.6	24430.7	20682.2		25162.3	13718.1
TRVSVPSNL	452.852	22989.6	17671	28512.6	18182		18032.9	32254
KRASHTLLP	453.068	23608.5	18122.2	31289.7	32757.5		35572.5	40966.7
LRAGHFEPL	453.696	13247.6	90.8518	23530.6	6881.48	8620.79	11455	12979.5	24760.1
NRWFGFLEA	453.75	22884.4	19617.3	7944.73	7317.26		17820.6	10255.2
GRPKVVFVF	454.049	22250.2	22388.2	16383.2	17893.7		31448.4	38636.1
FRIDELEPR	454.388	26358.6	28747	24028.4	24161.8		28564.8	22063
ARHPELADK	454.502	25277.8	32624	31315.3	35831.9		37163.1	42269.6
SRLVGPEGF	455.215	26596.4	24063	25699.6	11200.7		30053.8	40051.6
VRGGLNTPL	455.294	20640.2	15808	21494	13163.6		25820.2	26064.8
KRCLYASVL	455.531	22860.5	10050.8	27410	22500.5		30458.1	38756.7
LQHNIRFSL	456.71	19521	189.594	11407.6	4384.81		17822.1	15520.1
RQIFETIYY	456.834	28769.4	30423.5	3219.9	646.924		33011.5	38987.4
RMTNQYGIL	457.491	11115.1	10282.9	27339.2	10493.6		34371.1	40176.4
RLLEMNLMH	458.453	21492.3	23302.8	24104.1	12199.2		37240	40314.6
GRHVVLDEV	458.934	21914.9	28379.5	27485.3	32306.8		28638.9	32151.1
RQLIYNYPE	459.182	21987.2	10188.9	20777.3	19829.9		36973.8	33182
RMTVAHMWF	459.555	7017.27	19847.3	20215.7	3629.1		31919.9	36968
KRGFEVVYM	459.57	28196.3	24451.2	28664	15249.3		30571.4	41328.7
GQLNADLRK	461.204	21503.7	33377.7	29789	30857.7		36666.5	43993.9
QRAGAAPYV	461.479	22691.1	29277.6	23525.6	18979	18680	22531.1	23250.2	23981.4
SRDNAMLEY	461.533	24405.2	31678.4	20529.7	1615.15	21681.3	33838.6	40073.5
KRGSNTTSH	461.668	22779.2	29589.1	33207	24961.1		38147	43774.1
HQTSLELFM	461.803	26414.6	19872.4	14268.5	1147.84	12024	24118	37975.1	16738.3
ARMQQQLDE	461.973	25461.2	18208.8	31949.3	35056.1		36745.5	42879.7
VRHNGTGGK	462.298	22872.9	33718.4	29265.2	33864.6		37041.1	40779.9
RMDLLPLHM	462.543	26054.4	11605.2	25628.1	7361.09		33283.4	38657.7
LRAELDLMA	465.234	24218	24799.8	23196.8	8252.35	23122.5	11503.5	5050.43	24389.2
LRTTDGYLL	466.782	27725	21457.9	27463.8	9444.79		12745.5	16487
SQNNFALGY	466.883	25554.6	30829.8	2925.47	1146.26		33116	34948.4
KRDTAAWTV	467.757	25006.9	29394.9	23358.6	18547.3	20785.3	26241.5	32995.5
FRTAAENEF	467.833	23278	14752.5	22351.7	497.594		17437.7	18488.5
TRATTAALL	468.649	22692.7	24918.6	27033.3	11070.2	18843.6	20205	31049.4	24465.3
RREEEMMIR	468.735	29814.5	32499.1	30234	33072.3		37362.3	42495
ARQVTITGS	469.288	26675.4	33929.5	33715.4	32524.2		37033.5	37101.5
KRLPGGLFN	469.369	22431	32466.4	30594.7	34272.7		35758.5	41944.1
LRHDMLAWI	471.145	25599.3	20238.2	27589.1	20404		3803.37	7197.67
GRFFWEMAE	471.273	23618.5	28383.6	29578.6	28191.3	24045.1	37761.4	40103.2
DRQVFAENK	471.681	28471.3	32732.3	27592.9	34283.2		36792.1	41182.7
LRDFLLPFL	471.696	29744.4	20637.6	26847.2	12005.4	18243.5	12166.5	20398.2	25945.9
VRYHTINGH	473.245	27212.2	32476.6	28044.6	22104.8		31558.1	26288.8
GRDGMVSFH	474.701	25055.2	34189.3	30675.9	30922	23211	38677.7	42723.9	26330.3
GQQSLLFQI	475.467	25966.3	24655.2	16607.2	26704.4	2988.59	19431.8	24908.7
CRFQHVGTS	476.58	19151.4	11915.4	30336.9	22850.9		32901.7	28407.9
MRQLLTLSS	476.631	25403.4	9212.35	22473.3	16528.5		25174.1	10119.6
GRKHQMLHH	476.925	25292.5	24977.8	33176.1	34612.5		38558.7	45101
RRFDDAVVQ	477.168	23176.5	31759.5	28785.4	28100.1		34955.4	39319.1
LRIDYGEYM	477.282	25031.8	10370.1	20063.8	5238.72		13290	21880.3
YRYMEAFKP	478.678	26264.8	24687.6	16287.9	27385		27022.5	27893.9
LRQYPYNNL	479.103	21276.3	7491.74	29429.9	17895.7		11592.6	22313.5
ARWLTIQSG	479.959	30048.3	30485	32986.4	27869.4		35551.4	32391.1
RQIFNGTFV	480.395	21958.3	20020.5	19545.5	21821.7		27813	27524.6
FRQGQETAV	483.294	17940.3	15014.5	28933.9	10159.1		20532.2	9870.53
YQLGDVSQK	484.257	28223.2	31186.9	23523.2	27994.3		32272.5	30953.5
LRLPLQDVY	487.126	28148.9	28602.8	14716.6	829.968	22776.2	15336.5	17463.7	20405.1
LRLPLQDVY	487.126	28148.9	28602.8	14716.6	829.968	22776.2	15336.5	17463.7	20405.1
LRLPLQDVY	487.126	28148.9	28602.8	14716.6	829.968		15336.5	17463.7
RQHSLLKRQ	487.617	26234.7	29768.7	31992.7	32942.3		37080	40299.8
RMQHQGHSR	488.657	15078.3	20957.6	23689.9	27078.5		37938.9	40995.8
LRRTDQAQK	488.848	34696.7	25644.1	28213.1	34498.7		31635.2	32439.9
HRSPPYTAF	489.515	14570.7	21670.8	9434.27	496.943		26654.7	40407
LRTFNQVEI	490.819	26819.9	17423.7	27941.4	17185.9		3985.63	11013.5
NRAGVLPLL	491.154	20323	24112.7	21300.9	15030.2	16857.9	21027	24354.7	24703.9
DRHCIRNML	491.441	25012.6	2693.8	25790.9	16635.8		31925.2	32004.6
RKAHEILPN	491.483	26955	28732.8	31613.1	28981.2		36331.6	36379.4
YRATVQQLE	491.76	29381.7	29745.4	30513.4	20531.6	23906.5	30685.2	30597.8	24615.5
SRLYSPSQI	492.122	22166.7	1624.67	31326.9	28627.5		16625	30928.2
WQHTTLSVL	492.665	21101.7	7870.47	1736.77	1188.11		24028.8	26458.5
KRMEELHNQ	492.804	27872.7	23874.9	26965	33177.2		32862.2	41607.8
KRMEELHNQ	492.804	27872.7	23874.9	26965	33177.2		32862.2	41607.8
KRMEELHNQ	492.804	27872.7	23874.9	26965	33177.2		32862.2	41607.8
RKITAFVPN	493.722	24370.2	24748.6	25577.7	26690.8		33282.5	24871.2
RREAEHHCL	493.829	26075.8	5460.14	26739.5	23449.8	3368.76	33656.2	41915
TRAGLLHNI	494.176	27084.4	17320.5	17930.9	19078.4	20177.7	6621.81	9100.21	20650.6
NREVWYFGL	494.872	26487	26395.6	20907.5	18053.9	16820.4	26977.5	33379.1
HRYSVWIGG	495.15	27666.6	33447.1	27311.9	28008.1		27883.4	24433.2
HRYSVWIGG	495.15	27666.6	33447.1	27311.9	28008.1		27883.4	24433.2
LRSVMTEEY	495.252	28148.8	26930.8	12724.9	327.746		23095.9	27848.1
GRSTLLINQ	495.354	23887.4	33026.7	27937.7	34866.6		36121.3	39974.5
RMLETKWSL	495.375	5785.28	276.056	14462.2	6670.64		32393.6	33911
QRNNPSKPL	496.524	16839.3	12030	25303.8	10443.3		29550.2	35242.9
RMIEAVQNH	498.99	28429.8	28391.8	23087.2	9844.94		36308.2	41008
RMSSYAFFV	500.759	18177.6	5396.59	22428.5	12319.7		28908.7	26502.7
QRMEVCENH	501.133	25050.8	29568.1	29891.2	26564		33976.4	39878.6
ERFSLENNF	502.023	26203.6	8032.46	20461.2	2051.87		25109.8	31453.5
DRLDYVSMM	502.202	26241.4	8193.8	16178.8	7805.51		26414.9	36832.9
RKLETAVNL	502.267	23716.8	16454.1	22502.1	20198.7		25004.6	35652.7
LRSNMDNMF	502.898	24673.2	16043	20892.1	242.861		16773.7	20805.3
FRWYYNAAG	504.386	19910.2	14921.5	29487.3	6344.02		30510.9	6368.77
QRGAWSNVL	504.479	23950.4	17319.6	28919.5	11370.3		30438.9	33420.3
RKQGGLGPM	505.779	2714.34	23798.3	8727.5	6781.25		33642.6	35501.4
IRIYWGTAT	506.25	19373.8	27002.8	23945.8	16641.5		30768.3	13556.6
FQALGITTK	508.122	25393	30664.8	13839.3	8951.87		26722.4	17936.7
FRSPSAQLM	508.468	21558.1	17817	23729.2	756.133		10596.6	25659.2
GQQLLAHGH	508.501	27453.2	34277.5	23191.8	24053.9	22506.4	37330.6	41602.4	20877.5
RQQPTQFIN	508.859	25788.6	34110.1	26551.7	26179.7		35909.9	38533
SRYDTEHLH	509.244	25331.5	32646.8	25965.6	17182.6		33274	37223.5
YQAFLRQAL	509.322	6698.48	1728.88	5042.24	163.577		21038.7	20848
ARVLEQHKV	511.542	29280.8	26892	25829	31561.9		24153.3	31365.1
LRTQRPADV	512.023	26466.5	1387.94	32429.4	25864.2		10782.7	13761.9
YQGQKPLFK	512.7	25544.4	17667.1	32151.1	27233.7		34874.7	39628.5
FRADVLDLH	512.905	25581.3	34229.1	29525.9	11562.2	22912.4	25788.2	18221.3	25029.9
MRISSIQSI	514.005	25017.4	243.031	23410.2	5101.79		685.062	2472.76
ARAVPPTYA	514.573	21032	30539.3	32664.2	22670.1	25638.4	29585.4	22413.1	24856.8
RQEQSYFVR	514.651	21423.8	31799.6	24133.4	28328.9		37201.2	41441.8
KRNITDYLI	516.24	25713.1	26054.7	28774.8	22759.5		21211	32491.9
TRFQDADPL	517.879	24857	14753.6	16126.2	3832.95		19683.6	29152.9
MQQVNVLKK	518.574	28067.4	30260.2	18620.5	23677		27129.7	26343.4
KRSTAPSAA	519.681	15212.2	24139.7	28602.4	12818.4		34068.8	31174.3
RRAPFDLFE	520.931	15664.8	27837.4	29613.2	26839.2		36076.2	41987.7
SRGGFNTFR	521.794	19720.5	32201.2	29709.4	34334.3		37910	40914.7
LRDCIQYIK	523.7	30159.1	32178.6	24488.4	27243.3	21917.1	29889.4	20045.3	26078.9
SRSLQELFL	523.785	26781.3	8217.33	29100.3	20502.2		30266.9	42127.4
KRPYGVGLL	524.698	22382.8	26047.5	31323.9	25094.8		32208.4	42991.4
YREDLMAGI	525.789	27487.8	26418.4	30756.2	14410.1		14989.5	15323.7
AQVVGVLKF	525.823	26044.2	30707.1	8373.14	6097.83		27421	38887.3
LRLSLEGDH	528.316	23107.6	30396.9	30480.9	22282.5		33389.8	34219.9
RQLLHNFPP	528.441	19305.5	7487.69	16915.5	26581		35230.3	32133.2
KRGFCFITY	528.796	27581.4	30661.6	23600.2	3623.8		32497.7	37146.1
GRMEPDGTY	529.741	19602.8	30023	16615.6	6021.91		35797.6	43445.9
ERIAIYELL	530.303	25520.5	7240.63	25916.3	17415.6		20007.9	34339.8
LRNSVTPDM	530.992	23351.3	16483.3	24119.1	3234.84		11387.9	20698.4
LRVTVAGLA	531.958	22194.2	31484.4	27962.1	20054.3		21517.8	3379.97
RQIQELVEA	532.563	25719.5	23079.4	20129.1	12568.1		32449.4	22003.9
DRLTNSMMM	532.649	25816.1	8561.49	21650.3	5611		25311.6	36952.4
RQVTITGSA	533.347	15660.6	21092.7	26725.5	13789.8		35363.2	19273.2
RQVTITGSA	533.347	15660.6	21092.7	26725.5	13789.8		35363.2	19273.2
GRDNIQAMV	533.791	26911.6	30531.9	30786.5	31865.5	20091.9	31853	32565.1
FRLQEESDL	534.115	27441.5	2949.27	28369.7	10183.6		21137.8	30450.1
VRQQSHFAM	534.519	6201.7	4382.01	11333.7	3586.2		25613.9	30883.7
KQLSAQGQM	535.48	21134.6	23414	19318.5	11683.7		30343.7	41319.5
QRILFRPVA	538.106	24227.1	11694.2	17150.5	17569.1		30414.3	9040.35
AQITMKLCY	539.102	26384.4	24079.3	14262.5	3373.86		32479.2	34102.9
LRTEPEAKK	539.4	27110.2	33309	27179.7	30788.5		27774.4	30495.6
WQVTIGTRV	541.194	25461.5	26059.2	14192.6	5428.33		15731.7	4648.78
IRRIPPYHY	541.493	30258.1	20642.7	22284.8	7316.7		27293.9	30718.1
RRHLTGEFE	541.622	25614	28786.2	31913.7	35340.4		38387.6	42731.7
YRVILDLTP	544.283	19740.6	27014	20130.1	18555		29470.5	28214.8
LRADLAEEY	544.454	28176.8	30889.9	15025.4	771.054		18719.6	23560.5
KRIQILEGW	544.707	28054.1	31971.6	25714.4	25471.4		28566.2	35897.7
ARTVGVEPA	545.067	23930.1	29465.7	29794	21221.7		31602.9	14507.6
YQTMSDTTF	545.285	19243.3	13485.7	1894.93	42.8423		23612.2	35503.9
GREPVQTLY	545.344	23680.9	34538.3	24481.1	13860.7		36065.9	42059.9
LRALYYWNN	545.38	27728.1	23116.1	27065.2	31878	26870	27524.4	19091	22420.5
YKQQLPTFL	546.005	21626.2	6013.64	17735.6	4910.87		19099.3	30720.1
GQLMNMLSH	546.703	22048.9	25611.8	26301.1	26252.2		38248.9	43645.7
GRTCEESSF	547.366	24996.6	19707.1	26388.3	15095.8		36845.5	43046.6
LRQLSSEEL	548.771	23558.9	9270.15	24588.3	12657.3		16472.8	33334.2
IRFQEYIDA	549.377	26012.1	25268.1	23172.1	20899.5		20708.1	16213
RKVVVSPTK	549.532	21165.7	33575.6	27571.2	24265.9		34390.6	31970.4
RKLIYFQLH	549.71	28211.6	20117.8	30484.8	23439		35674.8	37714.9
SRSVTYTLA	551.521	22849.7	28602.7	27377.7	22281.4		32059.7	22526.9
RWQNNLLPS	552.334	21342.1	28641.7	21800.3	25039.4		37774.1	37579.6
NRMPFGELM	555.101	19287.3	6571.85	15093.6	6475.99		23305.8	34384.1
ERIQVSSEK	556.045	19218	25073.1	23271.2	26022.1		34043	37853.9
HRHLISSLQ	556.473	23171.2	27246.4	27934.1	31552		35353.8	39138.1
KQIQAAYSI	556.545	21509.3	9387.13	9168.01	8762.98		17542.9	24821.4
QQISLATQM	558.113	23436.3	17355.8	3900.39	2391.95		21430.6	28042.1
GRALANSLA	559.406	22802.2	30358.4	29943.6	29371.5	23246	34553.4	31499.1	25290.3
YMWKSLAYL	559.521	1884.93	3818.05	9016.22	256.666		16204.6	20400.2
IRMTQIMFE	560.533	26965.5	10535.9	31150.2	29737.5		29783.5	35898.1
CQHAALLSL	560.909	19226.1	4155.61	18233.4	10333.8		16458.3	31904.4
ERLVTDLTK	561.189	20076.9	29349.1	27350.5	23857.2		34813.1	42436.1
SRESVELPL	562.569	18983.4	8040.81	28240.7	11951.9	12321	28005.4	32443.9
RQFCSTQAA	563.08	20498.1	16965.6	22621.5	2491.64		32908.8	23152.8
GRLHQLAMQ	563.525	23822.4	30926.2	31170.1	35747.3		37330.4	42236.4
HRFEVNPVW	563.855	21866.5	29837.9	8652.19	6722.59		19526.7	34776.4
RQHSNSNMV	565.155	18945	15396	30525.9	18431.8		30224.4	25725.6
VRYRDAGLH	567.269	24027.5	34026.9	28183.1	25502.4		35778.1	38433.3
QRLYPWGVV	567.846	20824.4	20510	25508.9	26159		22569.1	20755.4
KRQQHVIET	569.526	20627.5	19591.3	30070.4	31081.2		35317.7	39626.4
LRKWWHTGA	569.692	25305.2	14607.2	26537.6	19030.9		26638.1	8062.33
GRNRPGSAL	570.291	8449.13	15717.3	27188.5	23964.8		34770.9	37952.3
HRLPVEVAY	570.643	16263.1	28216.6	12643.1	398.022		29922.1	35346.3
ARQEFAQHA	571.242	26223.8	26776.7	31595	28090		33129.8	25573.7
MRLFHTSYH	572.944	21784.6	4075.9	26966.4	8874.24		30156.4	27820.2
YRLALELPD	573.304	22785	19662.8	27541	23562.8		32367.8	24739.4
TRLSEIHHL	573.39	30191.9	5861.58	27287.5	16405.3		19826.1	35316.7
YRKLEWPLT	573.484	32684	22222.1	24575.7	27195.8		29449.2	24324.7
QRFFTGDVF	573.688	25835.5	25570.4	14593.6	2893.45	17597.7	27285.2	34285.5
QRSNMDNMF	574.471	24641.7	20547.3	21900	548.552		31040	35270.7
YQNNDITEF	575.554	25775.7	18193.6	1572.35	82.2001		25276.2	34089
LRKNLDFGI	575.61	27953.5	7859.83	26596	16317.4		5107.42	12259
CRDNAPRNL	575.641	26411.1	24449.5	32456	20185.6		25833	40157.9
YQYKLLASA	576.576	19860.2	5574.09	3242.87	3969.62		18010.5	475.967
SRLLELDSF	576.75	28783.4	11495.2	21032.2	10395.4		31020.7	37018.1
VRFAESTEI	577.837	25018.7	14609.4	18452.4	12565.8	19360	9257.42	27570.5
LRTNVNGGA	578.719	23072.9	31066.2	30562.6	22869.8		26732.9	5409.98
LRVIEINPY	578.782	28384.6	23905	15450.9	446.575		19603.4	11668.2
KRTHNGESV	579.014	21112.2	20304.6	33226.4	31185.3		31026.2	31668.4
QRYVNNYTN	579.521	25655.9	29996.5	27648.2	26701.2		35877.9	33401.5
LRISMFCHV	580.745	29350.4	553.872	25026.9	26806.4		2527.18	512.428
FRPSHLTNK	582.029	26524.5	17212.3	32263.5	29240.2	24470.4	28046.5	27238.5
FRPSHLTNK	582.029	26524.5	17212.3	32263.5	29240.2	24470.4	28046.5	27238.5
QRKGQVLSV	582.785	25246.1	2432.14	29131	29890.7		29470.2	33901.8
ARQIDLSTV	583.144	22327.8	24492.2	28070.8	28183.8		27495.7	29238.7
HRSQIFSTA	583.681	20338.6	7227.17	16178.8	9446.84		28680.9	17555
DRYGAVDPL	585.655	26786	20825.5	7899.65	5940.37		19844.4	25986.5
QQQKWSLLQ	585.851	26130.9	32690.2	28485.9	23282.9		36908.9	39901.5
KRHWGGNVL	586.219	10813.6	13089.9	26164.3	12740.9		29800.3	37403.4
KQATFEYSF	587.362	22239.9	10918.7	6704.36	566.135		31546.3	35193.9
QQFYLLLGN	587.413	26395.9	31563.1	24820.5	28791	24646.7	34134.8	30962.7	22545.4
HRFELSCYS	587.521	23558.1	25365.9	20856.8	23087.7	23046.1	30545.2	28242
YRLEQELFS	588.685	24889.2	22244.6	30517.3	22942.7		31361.2	35533.5
QRLKPNLGN	588.883	26274.6	31108.6	31305.9	34918		36555.2	39777.8
ARVGATAAV	590.58	16438.8	27096.7	25904.8	20048.3		28208.7	21575.4
SRIPPNATL	590.957	16705	12369.4	21543.3	8850.26		22414.3	32677.1
FRDISQAYY	591.072	25967.1	31458.4	25875.7	1554.82	25266.8	25634.2	27704.8	24280.4
WQFLVQKLA	592.032	26838.8	28822.9	7162.79	9176.04		26196.4	3062.04
RRPSTSQTV	593.732	22878	22150.3	30552.9	19764.6		27399.9	33488.8
NRFLVQNIH	594.24	23434.3	28138.7	22674.9	19212.3		32613.4	30836
GRICHGKPV	596.565	21406	3896.21	26248.5	32253		32911.3	29299.9
KRSTESLQA	598.136	26250.7	26171.2	28402.7	26614.7		33500	35533.5
ARVTMLFLG	598.576	24302	32614.8	30896.9	30980.6		34710	26049.3
RQSTIVCHN	598.784	28341.1	30710.3	33677.5	33214.1		37559.7	35488.3
LRMLPVDEF	598.816	28595.1	12607	17410.3	2514.42		7439.56	19605.5
GQMKASPFL	599.056	23325.9	8504.15	19291.5	13736.2	2099.72	31308.5	41829.2	19567.3
LRAVFPSIV	599.14	25288.1	7831.99	26871.5	17671.6	24386.6	3483.82	5146.53	23692.8
FRHTAMVSW	599.25	20633.6	21847.4	23253.2	5115		18994.9	19413.2
YRDYSGYQR	599.289	24758.8	31035.1	28779.5	30985.1	24524.7	35702.8	36048.5
SRHLLSLMG	599.334	24673.6	20765.4	31244.7	31779.8		36933.9	36560.1
RRDLTQTAS	600.36	25391.6	32773.8	30929.2	26789.5	23967.7	38169.9	39705.1	25811.7
ARFYNELTE	600.594	20243.3	22822.1	29745.1	28158.5		37259.2	41404.6
GQFSAVPLN	601.316	27339.4	34707.4	29381.1	27473		35125	39394.7
RQVLGQMVI	601.999	26425.9	20526.8	13266	14122.6		16889.5	28004.6
HRFSTHESA	602.279	20160.7	11702.8	19406	18623.1		29164.7	26044.5
LRDLMLMSH	604.309	27047.1	27079.7	26524	18241.8	26318.7	30190.9	26785.7	25160.1
CRLFIGGLN	604.774	26309.2	32493.8	31982.5	35082.5		34039.6	25912.7
WKQEAFLLN	605.428	28988.2	30852.8	20570.4	21162.7		31456	26722.4
PRFDGILGM	606.195	25940.4	27659.8	20752.1	18461.1	20593.4	23524.9	40973.4
YRYQASEGP	606.628	26850.5	28185.9	21730	23636.1		29627.7	28982.9
VRKNLLESY	607.101	29125.8	13010.3	18119.3	5384.05		30815	32121
RREEEGIQL	607.154	23969.7	24377.5	26468.2	24579.2		31448.9	39653.2
YRDITVILN	608.271	27403	35214.1	30300	28354	25022.3	32987.8	33224.4	23729.9
YMWLSNSPH	608.495	14927.5	21745.2	10526	273.313		31222.2	22750.9
YQASEGPLK	609.24	31737.2	33703.6	26947	15919.2		30859.3	29418.1
GQQLFQTIH	609.51	25644.4	33365.1	24635.7	22696.8		37994.2	43435.6
ARRAPFDLF	611.816	26777	15127.6	25815	17203.9		28922.3	33241.8
YQTHQPVYH	612.399	24140.7	32840	31456.7	8006		34171	37591.4
RRLSVEESE	613.334	20938.8	22229.6	30544.3	31557.9		37517.5	40723.2
ARVSPNELI	614.436	27269.4	30029.9	32171.6	26527.1		16937.4	28128.5
HQFCAQHGR	616.921	25509.5	33578.6	10544	21553.1		32176.5	40668.4
CRIDPTVTM	617.008	19159.2	19682.2	17641.5	1639.02		8038.72	22115.2
HRRPENSLL	617.208	17292.1	6861.11	23629.4	17426.7		31042.7	43182.1
RKLVSAVSH	618.545	21673.5	29546.5	30340	21985.2		36564.3	39432.8
RQAAPCVLF	618.559	25239.7	28349.1	18290.3	3468.1		23676.9	29643.7
IRVRPGFCF	619.925	22053.9	23141.1	22424.7	7410.24		17754.7	25044.9
YQLIHQGTK	620.67	21487.2	19797.9	23447.9	20092.2		34974.1	35159.8
LRKLFVGGI	622.365	28809.2	5663.64	28645.3	27893.9		12466.4	16576.3
SRLHGGTPA	622.607	10817.1	15844.5	25219.8	17158.2		31780.5	11725.1
IRMNPAAEA	622.756	20981.4	20091.8	23094.7	11711.1		19970.7	8711.93
RMQQNIQEL	623.943	406.813	2399.03	25197.1	5070.2		34769.8	40399.1
AQFCKISNY	625.958	27431.8	16460.3	21741.4	5962.32		32878.8	36099.2
IRAYAANSH	626.459	21556.3	27369.6	26908.7	8787.48	25370.9	33565.8	32502.8	22940.3
HRYYQTIGN	626.527	26444.6	31960	29652.3	29887.6		32843.6	39838.8
RQAQYLGMS	626.615	21304.7	27894.1	30962.5	22684.6		37749.6	36340.1
FRVLYLGAA	627.843	21013.2	10500.8	24641.6	9956.88		24735.4	955.473
RKPWLAYPH	629.517	22716.5	31964.6	19964.7	9520.72		35866	32288.3
GRQPTIFQN	629.755	24515.7	34116.9	28909.9	36065.5		36694.5	40458.2
VRLASTLVH	630.512	24035.4	25414.7	24365.5	19879.1		33285.7	39375.9
ERDAVLLLF	630.621	23811.9	26994.9	20834.4	7958.41	20258.7	27830	39011.2	21384.7
RWALWFFKW	630.689	28386.4	33090.6	12684.3	19552.9		31855.9	33789.2
WQHLEQAEK	630.969	29345	31870.5	14858.7	20607.3		36390	36697.2
LRECLPLII	633.315	28562.6	10037.2	28640	14629.5		4489.95	12619.6
YKYNMGLPV	634.776	10374	3499	2413.92	3893.85		2277.32	391.975
HQQQQLTNL	635.141	22058.3	13646	18267.2	10261.1		28063	42263.6
SRQAAPCVL	637.537	14948.7	5759.86	26654.2	18886.5		29085.5	37465.9
NRMGVPYCI	637.543	22794.5	2329.53	23962.7	23745.4		15770.1	20479
SQTDLSLSK	637.619	23780.3	29711.6	20693.8	25614.1	18154.6	34581.5	33645.3	24780.2
QQYYVKLTL	638.496	19515.6	5826.87	11042.7	3579.84		22620.5	31418.1
IRIFKDFMH	638.641	21394.2	26946.4	28234.5	15219.1		31731.9	35048
GRVLDVNLM	640.433	27215.6	27842.5	28296.9	18899.2		30717.4	37063.2
GQQKIDFYF	641.328	21008.4	23189	7794.12	9089.29		33718.7	40206.4
LRYPALTKP	643.531	24635.5	29866	20525.3	27731.6		18946	24289
GQHQGVFGL	644.723	24888.5	24256.5	15403.8	20262.3	589.482	32463.1	41256.5	19460.9
SRAGGIETI	646.693	23831.4	22291.8	24465.1	14989.6	20454.6	20980.4	26610.2	24795.4
RRALSSQHQ	647.071	29528.1	28644	32849.1	32916		36405.4	41769.2
IRLYNPENI	648.375	24628.6	9138.3	30987.8	24650.9		12378.6	28493.5
QRLQMQIGS	648.396	26197.3	31200.3	28190.1	28412.7		34598.7	30542.1
WRAAGVAGW	648.466	26051.7	33550.8	14818.4	5867.04	22527	26385.3	27385.7	4757.52
VRDMLLANK	650.736	26093	32106.4	29151	34516	28007.7	33964.6	32701.2	24679.5
RRGQTCVVH	650.792	23312.4	32044.8	31437.3	23836		37204.4	39527.9
IRFVHLLDQ	651.49	23480.6	15036.9	28146.2	30658.3		28257.6	33938
ARFNFGEEE	654.436	24219.6	28402.2	25946.9	29762.1		36078.4	37715.7
QQADLRLSL	656.081	13072.4	6034.3	8253.15	5965.87		28466.2	34708.5
VRYHTVNGH	656.273	28308	33095	27419.7	22085.6		31433.9	27088.5
KRDEASVYK	657.965	25365	35009.7	28025.2	32302.9	22722.3	36595.5	42670.7	23832.5
KRFLQEHGS	658.969	25545.6	30780	31459.4	31132.7		34755.7	39361.7
WRHFLIDAS	661.269	27063.9	26123.1	26371.6	8832.28		35279.1	10936.6
YRVFAWGMG	663.634	27378.7	32679.3	27986.4	22762.1		34492	26875.8
FQQMWITKQ	664.799	25571.4	30295.9	21287.4	18657.9		31600.5	24216.1
AQQLWYAII	665.043	27140.1	27661	21957.1	19019.7	13828.2	22630.7	23630.2	23095
LRNSHLINV	665.23	25181.6	3307.54	28888	25441.2		4856.5	6730.23
LRAEAGDNL	665.547	23897.6	22973.9	24571.9	10175.7	20515.1	8328.14	23295.6	24193.9
FRVGQAVDV	665.821	25777.3	24572.4	29055	22227.5		8632.74	5093.79
LRIQHILCT	666.109	24793.1	917.442	31119	28614		22760.3	19587.9
YRYEQGTGC	666.65	26058.3	29026.7	26563.5	25634.4		26219.2	27669.1
VRSGVMSEK	668.607	21621	33502.7	25010	31022.5		34730.5	33491.3
HRHVIPMNP	668.853	24103.2	22349.4	30277.2	34612.1		33980.6	40030.6
YRKRLNLEE	669.643	23581.6	3107.77	27551.1	26240.8		34728.1	36488.2
KRQGHIYME	673.508	24836.2	19123.1	31032.3	31615.9		37985.4	39425.6
YRMAVTFIG	674.07	25124.6	11433.4	26570.8	20744.9		29264.8	20903.3
QQILQLLKM	674.493	26927.2	16795.6	5401.96	7802.22		22069.2	36870
RQQISLATQ	674.807	23702.7	31314.2	25116.4	25587.5		36953	40876.4
ARQTFIGHE	674.887	22265.2	29317.4	33110.8	35686		38287.6	40908.1
SRDWVLNEF	675.033	24550.9	25088.5	20925.2	3373.1	13718.2	29180.7	32778.4
RKHNFTPLA	677.023	21260.4	23334	29678	16872.3		32861	17858.7
IRLQAYHTQ	677.132	21980.9	25164.5	16648.9	19322.4		28561.4	32180
SRLYGPSSV	677.932	18062.3	1984.98	27743.6	25793.8		24924.9	27927.9
MRATAPVPT	678.034	19053.2	19601.5	21414.7	6954.91	22489	13015.9	5574.75	24463.4
IRRRFPLEQ	678.805	23006.9	11367.4	24680.3	29933.9		34283.6	38427
LRSTNLLAA	678.827	18585.3	13872.2	23117.7	7507.08		21286	5158.79
QQQEVYGMM	680.011	19269.8	28424.5	13653.2	5111.4		30615.2	38553.9
HRHKPNLLS	682.465	20895	27475.8	29584.2	30118		35377.7	40607.3
WRKIIPTLE	683.152	27817.2	15990.5	29484.9	24815.7		35584.6	33755.2
QREVIQALH	684.773	28625.9	34270.6	31934.6	25392.3	24784.3	37337.7	38997.5
YQLTGQPVL	685.292	21165.4	10580.4	2809.51	390.362	1913.8	14015.3	27348.8	25248.7
ARILTEAEI	685.432	25251.6	20892.2	28682.8	24803		21874.5	28291.5
SRLGDVISI	685.699	25403.5	12227	24039	22511		18706.9	22544
AQFEHTILL	687.029	23084.5	7269.91	15052.7	9560.87		21355.5	36073.5
SRFYGDEEK	687.296	18714.6	29952.1	26854.2	27353.1		35560.2	41949.1
LRTLTGTVI	687.386	24421.2	19267.2	26097.3	15915.6		3570.44	6867.87
SRTDTGEPM	687.966	14921.4	21757.2	19780.4	6204.25		28009.6	31593.1
VRLSSLIIL	688.115	24499.3	10479.7	22909.6	14805.7		10140.7	27969.2
ERVAELLLL	688.435	26170.1	15585	24862.4	14832.8		23706.3	39893.5
SQFGTVTRH	689.912	23695.2	33575.3	23757.9	15425.5		35581.4	38583.9
RQKEFDPTI	690.517	19232.1	7284.24	16942.2	5775.77		23551	33662.4
ARTDAVDSV	691.234	26549.2	29655.1	31902.5	26160.9		24180.3	24870.1
IRTYDAASY	692.035	23414.1	27384.7	25908.2	1502.92		30164.6	31052.6
LRAESSESF	692.926	21501.2	7986.71	16875.1	1554.96	21625.8	13884.4	28843.5	19107.3
GRWVGGQHP	694.901	26989	34307	31316.6	33567.1		35768	39826.3
KRDSGPPTK	695.759	24374.3	34403.6	30112.6	28356.8	22671.2	36267.6	42719
KRAASAATA	696.022	18115.1	25932	28331.6	20405.1		32575.7	27685.4
KRSRPETGR	698.965	21821.7	34245.6	31183.1	34291.9		38063.5	43847.1
SQFFITYGK	699.942	27154.5	29869.7	13736.6	25436.6		33682.4	25882.4
AQQKADLSL	700.73	13543.7	11386.1	20611.9	10697.5	3562.57	32283.5	41972.4	21495.4
GQAAYSASK	701.974	25242.7	25869.5	27249.7	29807.1		37737.1	40316
KRPGALDGL	702.749	28493.8	32992.8	31386.7	23826.6		28935.7	40420.3
TRQDGPMPK	703.016	24451.5	30740.4	25112.5	27219.4		32749.7	37225.1
YQLNDSASY	703.328	25568.2	19154.2	2707.71	63.4499		28744.2	28892.3
LRAASVEQR	704.813	32144.3	30199.4	27737.3	33630.9	25289.1	28344.4	32653.5	25032.2
YQDSNWASK	705.362	27941.5	31661.6	26708.6	20996.2		34073	30178
HRTVAPMPP	708.966	23600.3	27341.3	25908.1	26966.3		32000.1	37736.7
YQTWEEFSR	709.135	23930.5	30216.7	13902	12288.5		33949.3	34356.6
KRGGGGTEL	709.135	17604.9	26392.3	27927.9	20025		33260	41459
HRMAAISES	709.926	22242.9	19548.8	23614.1	23139.4		32529.2	38357.1
KRRQVLIRP	710.387	21548.2	25192.1	28688.2	35713.9		35704.2	39289.1
RQLQALSSE	710.802	20856.5	17689.5	25131.3	24906.8		36763	39212.9
CQANFISIK	711.525	27276.3	29247.4	27405.3	21764.6	23442.5	27864.5	22472.4	25186.7
FQATISAPH	711.995	24153.3	25647	19435.1	406.258	21369.8	26490.8	8513.54	24947.7
GRNLVSEAI	712.226	23236.5	22319.5	27215.4	26995.5		28970.2	33808.4
GRVGYYVNN	713.283	24616.8	32645.5	31472.9	36731.6		37922.1	40012.6
ERHKEFFSL	713.877	24120.1	96.4829	20394.7	13438.8		28934.2	38948.6
SRRPIMSNH	714.078	24108.6	18849.2	29522.9	27870.4		36771.8	38053
ARAVCMLSN	715.06	27903.5	31462.1	33066.8	31662.3	25034	36919.7	34877.6	25282.2
RKSNAHYNL	715.369	15280.8	10311.3	18604.7	13154.2		30916.8	37413.3
IQWVKPEPK	716.167	28026.8	29071.3	24636.3	15639.4		28267.8	24765.2
RQHIVNDMN	717.905	25788.8	34093.8	32767.8	29632		37594.3	38909.6
RMYGISLCQ	718.021	15651.6	18700.2	24282.6	21787.3		34871.1	31291.7
GRTITYQAV	719.234	22601.9	26099.8	30141.1	29098.1		29248.3	32456.2
RRSECNMCN	719.834	28385.3	31175.3	31880	33083.8		37316.7	41558.1
DRVTWDSSF	722.76	23728.6	20797	18609.6	1864.24		31650.6	37232.4
RRPWNYSKP	722.776	25765.5	30788.1	29361.3	35630.7		37081.2	42604.5
RKKQHQTMM	724.35	5239.18	149.618	27789.6	7280.77		33654.2	40791.8
LRHLEMNPH	725.071	28852.4	24743.5	27563.9	14844.4		33815.2	26734.9
RMTDAAVSF	726.524	1661.95	16559.8	18497.9	569.631		33094.5	36481.3
RKRASHTLL	729.383	264.604	1390.78	23879.4	23617.2		32672.5	40106
RQQLDYGIY	730.52	25406	32388.3	14972.6	5379.27		36477.1	41906.2
TQFPLILWH	731.208	22087.8	33233.6	11162.1	9851.97	19925.4	27228.4	32775.8	15219.1
AQLPLHLHL	731.351	25479.5	7693.32	21804.3	20332.6		26354.9	35432.9
RKHSQFIGY	731.509	26646.7	26798.4	26603.2	7837.16		31804.6	37219.9
KRTHSDQFL	732.134	26248.6	19568.7	35346.7	19732.9		30052	43075
LQLLLFASK	732.737	28742.4	13442.1	17938.8	26364.9		24636.5	9907.13
ERIQQLTAL	732.76	19396.3	1008.28	22090.1	2789.73		24717	37196.7
RQAALQVAE	736.592	27938.9	28687.3	25953.4	19598.3		36596.9	32578.6
FQTKIPGML	737.429	22359.9	11598.9	24978.2	4781.42		18659.2	18009.3
GRDHQYQFL	737.589	28749.1	26172.8	33362.5	29168	11653.5	34836.6	44749.1	22446.6
MRKHINTWV	738.02	22494.5	2474.93	27807.3	19797.1		7916.67	3851.53
ERILVQQTL	738.531	22963.7	8120.81	22290.8	7602.3		21448.8	36838.3
VRHGLLVPN	738.883	24389.2	30301.7	26888	31647		34322.9	19174.4
YRDTTRLVP	740.075	23095.7	25557.9	24204.6	25375.7		34887.4	36585.4
KRPLILQLV	740.692	30188.3	25634.1	31734.1	31416.2		18779	26585.9
KRGLNVDQL	741.887	28907.6	25316.4	31848.7	29982.2		30458.8	40322.5
LRLQIVEMP	744.009	29557.5	21313.3	26677.5	30614.4		26599.4	19471.1
GRVGWGPNW	744.847	25801.7	34903	29212.1	26879.5		35025.8	37182.5
LRKHPLHLL	745.282	25396.1	1623.4	25738.9	15777.4		7649.75	21909.6
ERGLVVLGF	745.935	27026	24490.1	23317.1	11768.2		27630.7	39399.8
KRAASAAGA	746.597	22709.3	30722.6	31408.4	27766	23468.2	32653.6	27888.2	23821.1
IRVPFGHAH	746.638	15114.7	30973.6	15070	3595.37		29621.4	25727.5
GRVPLDEAL	747.398	19440	24358.9	24098.2	13440.4		31563.4	40633.7
KRITADLLS	748.604	21566.8	32460.8	31735.3	27115		33982.1	40149.2
GQANYSAAK	749.252	24390.3	28668.8	27929	23600.3		37901.8	39714.4
QRQLISYPQ	749.43	27029.2	24394	22429.4	26072.3		35942.4	28860.2
IQTYLQSTK	750.29	25961.9	31450.9	24088.2	20072.9		31784.1	26331.2
TRAEVAAEF	751.891	21568.7	24937	13103.8	2211.37	18881.2	20807.5	31392.9	18391.7
AQFEHTLLV	751.972	25287	6387.2	19917.9	20310.9		18156.1	27529.4
RMTEWETAA	753.911	7284.4	22859.4	26005.8	1478.69		36388.7	18997.8
GRNAPAIIF	754.434	22591.4	28966.4	18847	15508.3		30032.5	37976.5
GQFKATAVM	755.659	16390.1	14700.4	4135.15	3726.95	6686.46	30837.6	40690.9	17206
CRYGPIADV	756.42	27495.9	25866.7	29029.8	27716.4		5192.67	4815.06
SRSAVADKH	756.903	22073.9	34615.1	26514.2	25294.8		36567.6	40326.6
RRVTFEADE	758.001	21787.9	29312.8	31590.6	31905		37639.6	40306.8
YRRPTCVIM	758.395	9485.24	2304.73	15981.9	2218.73		13298.9	25692.4
YQQNFKDGY	758.444	26999.6	31367.3	6322.5	237.824	20434.1	30861.3	27809.4	22448.8
YRNCLALAD	759.61	24989.6	27657.4	26283.4	18955.5		34556.2	26010.1
YRVPDVLVA	760.186	21979.1	21899.2	20549	6004.02		17159.7	11184.7
RQLLCGAAI	761.28	18463.6	20087.6	26288.8	10964.3		26754.8	19164.7
FRFGPYYTE	761.808	23667.6	24474.5	15367.8	15286.6	19456.4	25257.5	8455.98
DRDLVVLLF	762.352	27291.6	30326.9	15592.8	13303.4	24533.9	29114.3	38291.1	22531.6
LRNITLSLV	763.871	26932.7	21344.6	25258.8	26017.5		5881.4	5983.13
RRLEDLSES	763.913	25579.8	27761.2	26762.4	29467.5		35364.5	38610
SRATMQNLN	765.493	26869.7	30921.2	31078.8	30023.1	25518.3	35631.3	26473.5	26259.3
ARLSFQHDP	766.662	25796.6	24784.4	27207.5	34539.6		34154	36073.1
QRNNRQPYA	766.96	26564	13806.5	32339.3	19935.8		33280.2	22032.9
YRKQNLLHS	767.334	25293	5211.59	31821.4	29088.9		33822.7	34184.7
HRIQVWHEE	768.073	23530.6	23212.8	16690.6	22024.4		29545.2	30245.8
IRIYCKPHF	768.098	25939.3	15590.6	27211.4	5810.5		23625.9	25295.2
FRLTAQVAS	768.098	24149.2	22369.2	27697.6	8011.11		24281.5	7480.97
MRTGAAPII	768.88	25071.8	20594.1	20902	3828.93		1315.19	1135.5
ERTSLMNQY	769.063	28828.6	27389.6	25424.3	3046.38		29143.6	24379.6
GRIDVVVNN	770.654	24637.3	33967.4	31468.1	36804.8		35949	37727.3
LRIQTYLQS	771.254	25403.4	22186	25576.9	29852.6		22031.4	17079.7
SQWSLQHEI	771.88	27156.6	20345.3	5815.15	1930.23		4552.76	8272.55
DRLPHLLLY	772.039	25492.1	15091.8	17498.6	6632.21	23571.2	30250.6	37620.1
ARSAINEVV	773.485	23865.1	20702.6	27779.6	28354.2		27577.8	26511.2
LRYCVRPNS	774.139	28880.5	24030.8	27374.6	23964.7		22499.5	7288.81
LRAAHVLMP	774.381	26899.4	8223.47	28104.5	28888	23008.7	26466.2	26144	24849
VRFACNGTV	774.49	20318.8	23954.6	23329.4	21535.9	21062.6	23077	20403.5
KRDAGYGGI	774.516	24048.2	32653.6	30650	31813.2	19115.7	30529.2	40993.6	24255.4
SRAHKDTFM	775.849	21773.8	2157.6	31586.8	8013.11	22930.3	30400.3	39595.3	21491.8
YQYHWQSHN	776.235	27709.5	29856.8	28564	24150.5		30956.8	21466.8
LRFAVQDVN	777.252	27917.8	31465.9	25347.1	28168.6	23404.3	24194.7	17162.7
GQMAMGGAM	777.707	12104.7	10385.2	10495.8	5555.97		34858.9	37104.9
KRMATEVAA	780.742	18411.3	13289.3	30229.8	18980		33593.1	23944.7
HQSRYYITI	781.604	22487.8	10957.2	8119.49	6936.95		18808.3	33797.8
FRRPLIDQV	782.67	27028.2	5922.33	27174.4	23019.1		6523.96	2147.35
QREKLQEEM	782.746	25454.4	17759.3	23390.3	9295.66	20057.7	33022.1	39881.9
GQWEVKKSH	784.035	22921.6	33227.1	23063.3	20999.4		37286.4	40939.9
GQFVVLAGL	784.671	23471.1	27360.8	19977.9	21486.1		26073.3	35381.9
KRIPWTAAS	785.181	17166.3	30494.4	30466.2	19136.3		35721.6	33366.7
ARDWNVDLI	786.218	29019.5	33055.3	32301	25367	21563.5	24823.3	32524.8
YQVFFFGTH	786.465	19980.3	26625	5765.47	1736.83		34083.7	29262.1
LRRDYLHYI	787.546	24177.2	213.377	21931	18177.5	20984.5	4274.54	11230.8
LRRDYLHYI	787.546	24177.2	213.377	21931	18177.5		4274.54	11230.8
QQQLTNLQM	787.81	23776.3	19824.4	11733.2	9140.27		28788	38718.6
QRNIFLVAA	788.492	21833.6	20360.1	21899.1	14307.6		31345.1	7858.81
YRIHPMAYQ	789.645	24142.8	28911	29291.1	25036		30499.8	26253.2
TRISENMNL	795.356	28599.9	9640.55	26670.9	17819.8		20629.8	36246.6
SRQENGASV	796.613	11630.2	13042.3	26267.4	28568.7		29266.7	25432.6
ERLQLETEI	796.777	23995.6	4335.98	25661.8	8825.31		20048.1	32325
WRMTDSFTE	797.562	24835.4	17786	17587.4	6192.91		33400.1	27589.3
RQLVARPDV	798.676	24924.2	19655.6	23677.3	20481		27234	29615.6
HRLTDADAM	798.693	23034.8	19463.3	16870.1	677.623		26236	37766.7
LQLSSSLPL	799.912	17466	826.375	9900.38	1195.74		7132.47	19407.8
ARPWETRMF	800.319	26119.3	27454.5	28049.8	8735.06		34419.8	43286.2
SRAPIRPDI	800.484	22575.2	10746.6	29700.7	20331.1	21587.5	16703.4	20367	22197.3
RMDALQLAN	800.804	28167.5	28747	25103.4	23330.4		38350.2	38277
NRHEHQVML	800.813	19239	514.122	23765.6	17134.6		27638.3	37591.8
YQNSWGLTT	802.531	22396.8	29876.7	9138.99	7460.11		30099.1	19380.1
ARAEDMETK	802.687	29747.3	33737.5	30194.3	30219.6	23154.7	36380.6	40659	26298.4
TRASLEGNL	802.756	23823.3	18808.8	30296.1	16762	20473.5	27332.9	34273.4	24698.6
TRSMMACLL	802.878	22471.6	10945.8	20237.1	13244.2		23560.9	28831.1
IRALALTGN	805.358	27478.3	34466.6	29526.4	30683	28087.8	31783.4	31958.4	23313.8
MRVVYIFGP	805.976	25683.8	22299.4	17295.4	24749.3		21683.3	7205.07
IRPAINVGL	806.317	25409	22313.7	28931.2	18500.8		17226.2	27456.3
KQNLLHSEK	806.456	24958.8	29896.9	23358.7	31142.4		36291.7	39063.2
FRSPAAECL	806.849	22652.4	14468.7	25180.8	5393.67		13483.9	30760.2
ERQGGLGPM	806.989	13082.7	18431.8	11813.8	3223.18		32335.6	37980
SRAPQCLGK	807.819	23715.4	32733.8	31095.1	32513.5	24102.6	33125	39328	23943.3
GRIGDLQAF	810.156	24147	24507.3	17073.2	9383.88		34008.4	38536.1
SRVKVEPSH	810.462	15280.6	27916.7	27961	19388.7		36729.6	36774.6
RKAQLVVIA	812.983	18877.3	22221.4	27838.9	15550.5		28069.1	6733.73
ARRNGNYCV	813.405	21738.4	6781.33	29572.9	30186.1		30904.9	29786.9
SRYHPDKNK	814.189	23567	30663.8	31881.2	34696.7		34605.6	39533.2
RRVGDFGDA	814.638	25195.9	29673.9	29636.6	30098.1		36065.5	28930.7
ARVTAVIPC	816.659	23030.7	31773.6	28810.8	27700		31895.4	31006.8
GRAEVTEEV	818.747	21726.5	26565.2	20906.5	29472.9	20068.2	27272.9	35829.2	23396.3
AQMDYYGTR	819.022	17704.9	28540.4	26417.7	29096.3		37664.5	41846.8
LRKGSELWL	821.187	22685.5	5919	27164.2	19541.6		19644.3	34177.5
RQPYAVSEL	822.103	13048.5	16761.7	22949.8	7715.25		29861.1	41435.5
SRISTEVGI	822.272	26349.9	20539	28963.6	23174.6		17124.4	22112.7
WKFGLALAV	824.24	20942.4	17463.5	206.165	3071.03	6382.23	11960.4	890.074
GRPYSLLVY	824.776	24420.1	26040.4	25183.8	14087.9		34693.9	42860.2
GRNQIIACN	825.079	27073.9	29548.4	34123.4	36675.2		38361.8	39557.6
YQNIKLVFL	825.642	25822	1010.15	8223.11	7293.23		17098	27772.6
GRVVPSDLY	825.803	27523.2	35327.8	27074.7	9351.14		33669.9	38301.5
LRQLQALSS	826.697	25818.8	22062.2	29247.7	27989.8		30142.1	27773.5
SQSTRSTPK	826.723	19754.4	13476.9	26110.8	16638.5		36222.9	36910.5
VRLKEVQMH	829.689	28580.4	30883	29117.4	21538.3		35609.1	40855.6
ARMWNSGFE	830.129	21858.2	23895.2	31757.8	33399.4		38275.8	42523.9
FRDCHHLGI	830.282	25783.6	3190.49	28948	18272.7	17209.2	12747.2	17269.9	26378.7
GQTSFEHLK	832	25016	34165.7	26522.4	28425.4		36472.2	40097.4
CRDLVHSNK	833.468	24120.6	31638.1	29733.5	36132.1	25946.1	33340.7	34980.2	25917.6
ERHDLGHFM	833.577	24048.3	9736.36	17109	3987.18		25147	36665.7
RRLEGDLKG	833.73	23862.6	30377.7	30104.6	32552		36893.1	43472
LRAAVPSGA	833.874	22732.9	25964.2	27887.6	21836.2	24651.9	16807.1	4208.59	23903.2
RRKCNTDQA	835.31	26586.8	15454.7	31124.7	29843.5		36276.6	32472.4
AQAEARHWM	835.771	3820.36	26323.3	2657.64	2448.46		24002.6	35185.9
YREALAQCV	836.196	27798.3	15615.6	30339.1	20346.3	17041.5	17802	18309.6
KRFSHEEIA	837.863	23941.1	8858.22	32169.7	21976		31909.4	30090.4
QRFYPHTHN	840.287	25553.4	26865.9	32288.6	33740.1		35767.6	38676.3
MRLGDPAEY	840.296	25418.7	24725.3	11391.2	465.083		20930.7	20182.5
QRGLLPEEL	840.387	27376.1	18856.9	29031.6	20934.3		29898.2	40403.5
ARNDEELNK	841.169	26144	33473.9	32917.6	35044.7		37532.9	43354.8
KRSPASDTY	841.296	21487	33427.6	18580.8	376.968		33032.8	41713.9
AQIVIIEHK	842.089	28666.4	31915.9	32966.6	33326.1		34847.2	32798.5
RQMEKDETV	843.146	23985.7	2234.07	21374.9	15462.4		28226.5	35916.9
LRLAENFCV	843.32	28123.3	9216.14	26684.4	26685.2		8333.55	13578.8
LRQALNNLQ	847.436	27325.8	29242.9	27122.7	29489.7		30473.5	20955.6
LRKKTGKPM	849.814	11465.4	414.526	22618.7	9581.27		24467.3	27085
KRVVDALGN	849.989	25090.2	35230.1	33826	34879.4		36598.1	41732
HRLGEINVI	850.219	26760.2	14164.1	21858.8	17129.4		18614.6	27870
LRVELQELN	851.342	30014.7	33894.3	27347.4	31177.7		26705.1	22621
FRSCESSMV	851.922	26378.4	16459.6	22698	10272.7		12954.2	11244.4
RKHGLEVIY	852.245	25441.5	30674.4	20774.6	4248.58		35169.3	31993.5
KRVIISAPS	852.992	23376.8	27565	31014.8	26276.3		34335.8	25663.9
VQTALALAK	853.001	25886.1	32118.1	20893.8	22014.8		32427.6	25418.5
VQTALALAK	853.001	25886.1	32118.1	20893.8	22014.8		32427.6	25418.5
RREHVVAAS	855.488	21912.4	30184.8	31574.5	27043.3	21090.9	37626	32820.3
QQQQLQQRL	856.089	25719.5	17637	27453.5	9783.35		30178.6	38840.5
KQLIVPPHL	858.232	25151.2	18537.2	30204.3	17598.5		24449.2	37824.6
CQYRVVTVF	860.379	22655.1	15531.2	6121.1	986.505		11199.8	17321.1
HRTLMNLGG	861.357	24539.3	31195.5	30900.9	31403.3		35855.4	38957.2
ERSALSGHL	861.824	22462.5	9355.39	26666.4	16209.3		31757.1	40156.8
RQQFLTING	862.551	28272.5	31004.6	30722.1	28287.1		37137	38749.2
ARPPISMNF	863.532	28103.1	20917.2	27778	14273.4		26901.1	36826.1
LRKGTVLLA	864.036	27506.3	15486.5	27232.4	23571.9		22102.5	7551.31
CRHFVGYPT	864.925	17495.7	24358.5	27484.3	28172.8		28665.4	9223.03
KRLFVGNLP	865.299	23922.2	31125.1	29335.9	35071.1		35896.5	33066.8
ERLEQQVPV	865.309	25059.7	7314.41	21427.3	19239.3	22535.3	16657.4	26217.5
LQQQKWSLL	865.946	19656.1	2154.19	24828.7	10498.4		15794.3	21057.7
LQLHRNTPF	866.527	16133.2	116.882	12820.9	344.419		18559.3	18764
ARALAAPAA	866.667	19130.6	28830.7	27607.7	12961.2	22085.6	31023.7	13058.5	24417
MQFGQPLVF	866.733	24314	6633.5	101.587	115.423		7098.6	18916.1
ERHTVVHLA	868.582	24187	18754.2	25757	15488.9		26915.8	18812.8
QQMIANSLK	868.742	25774.7	30206.9	28914.6	25593.1		34997.2	38953.9
QQLAQATGK	869.645	25625.9	33550.2	30482.4	29983.7	23347.6	36437.9	40986.5	24456.9
CRFNNYVDC	872.255	25730.4	27982.8	31432.9	33182.9		26841.2	31016
RQALNNLQS	872.945	25502.8	29561.5	30178.8	29525.7		36169.6	38155.9
LRTVATPLN	874.561	29544.4	33975.4	30892.1	25542.5		27134.7	23938.5
YRPDEQPSL	874.722	23754	14097.9	23912.9	6167.1		22093.9	36236
SRVVGFHVL	874.997	19966	3378.98	11057.7	7228.5		15216	28074.9
LREDVLTLL	875.214	25249.3	25195.4	28803.9	13527.3	18379.6	13414.1	25146.2
YQSKSAVLI	875.631	22726.4	15346.9	14139.6	5517.63		10502.6	20081.1
TRVADGLPL	875.802	18275.2	15115.7	18900.9	9456.65		20731.6	29913.4
SQLEITFRF	876.569	26792.5	11124.7	4463.94	2437.7		22610.1	30196.8
GQVAELLLR	876.712	25499.7	34539.4	28793	33821.4	20561.7	37453	43273.3	24890
SRLYTLVLT	877.091	24006.9	24017	30394.9	32188.7		32333	27770.6
KRGAEVHLV	878.392	29422.6	26412	28218.4	30937.4		24614.7	35070.2
SQIGWNRNI	879.258	24650.1	22596.1	24291.4	19563.2		26725	25185.2
IRAENNSEV	879.981	18373.1	18975.6	21078.6	19990.6	21394	13940.9	21995.3	23598.5
FQQYLPVVM	880.81	19620.4	4757.01	8785.39	176.594	8624.24	9927.41	11722.8
ERLSVDYGK	880.867	22744.7	31789.8	28088.2	27966.3		34449.8	38554.9
GRIVLGGFS	881.801	23498.3	32855.5	31149.2	35351.5		37781.6	37208.6
SQMCNMLGL	882.89	22199.6	4978.28	16069.5	13391.2		28004.3	36504.2
VRATTATMA	883.234	20246.3	30606.8	27567.1	13284.5	25178.5	24600.6	12623.4	24607.2
QQFNVQALV	883.329	26117.6	27608.8	22533.6	17968.7		17980.7	17436.5
KRAEQVALS	883.406	28737.5	33321.8	33593.3	31420.5	24904.6	34683.7	38905.6	23745.3
KKLAYRPPK	883.492	24263.9	19016.6	27261.1	30035.3		35597.2	34585
SRGYPTLLL	884.123	21351.2	12026.1	28932	19766.1		25638.7	38076.7
RQQFPFHSA	886.345	16074	12251.2	12228	12091.3		28791.6	13996.5
QQHIWNMLN	887.324	27387.9	33635.6	32453.2	29035.8	27449.6	37225.9	38747.1
ARRGEHVAL	887.813	4217.48	3248.8	24448.3	21836.9		35540.2	38110.9
LRNYQFDFL	888.65	28783.5	3917.73	29243.2	14343.9		11761.9	26495.1
EQQQFYLLL	890.035	24193.6	7828.51	13235.5	6873.14	2932.34	26445.2	39664.6	21623.2
SRLKPYFLT	890.324	22409.8	26004.9	24431.2	32737.7		30294	26668.3
ERFLEVQYL	894.06	28644.8	8098.7	22611.1	9924.4		22282.4	41118.4
RWYYNAAGF	894.137	23133.9	25787.1	25097	8232.55		34317.9	38347.3
LRLHEWTKP	898.249	28752.4	28294.1	26453.8	32807		30024.4	27810.9
IRVSGGLEV	898.871	20852.6	25476.5	19273.7	17562.4		9538.66	17733.8
GRPLFPHVL	900.126	25484.9	10665.1	25050.6	23038.7	17579.1	28377.5	40954.6
VRYREDLMA	904.07	24391.1	24630.9	27110.1	17877.2		24629.2	20177.2
ERFCIWTES	904.138	26527.1	24732	23587.7	15298.5	23381.5	30701.8	25479.4
KRYLAEVAT	907.078	21983.8	28975.7	28437.9	25210.4		32433	32349.5
KRIENHEGV	907.372	26411.4	23038.7	24941.4	32580.9		26359.9	33213.1
KRESLQQMA	907.402	29288.4	29949.5	33525.2	22294.1	23050.3	33172.1	27461.7
GQQTSVIGR	908.512	25121.2	35504.3	30498	34335.8		37785.3	43959.9
HRRAAAASA	908.905	6393.42	9053.07	20077.5	20197.2		33502	29972
IRTCFYAEQ	909.023	23719.2	31607.5	24866.5	27691.7		32427.4	31593.3
RMDELFPLI	909.377	28511.2	17819.5	22884.7	9664.88		22527.7	20735.8
KQLNHFWEI	909.731	26808.7	200.242	17063	12254		14893.5	26524.1
RRNPDTQWI	910.509	21383.1	27040.3	30243.4	19475.5		23400.8	36562.5
LQMSGSLAF	910.667	18359.5	2363.39	1941.14	51.2986		11163.8	20800.5
TRAETLSGL	911.032	24261.4	24169.1	21511.5	16268.4	20648.8	18223.3	32349.1	23620.2
MQYKYWLCA	911.268	26174.2	1059.42	8665.87	5221.01		6462.2	173.252
HQLMLWKGH	911.909	28866.3	31998.4	22769.1	19388.8		35513.9	37997.1
AQWLYDNHK	912.521	27133.7	32383.3	32453.2	24959.7	24753.3	35107.6	33564.9	21239.3
AQWLYDNHK	912.521	27133.7	32383.3	32453.2	24959.7		35107.6	33564.9
ARHCDEVGF	913.934	27193.3	28423.1	30394.1	14158.4		35255.4	40274.1
YRDDGTGQL	916.063	20487	25980.3	25945.8	13481.7	14926.2	28608.1	39529.4	25249
GRITHSPLT	916.985	23870	22188.8	29853.9	32630.5		35590.8	35539.4
ARGNAGGLH	917.035	22944	35352.8	31917.6	29718.2		38661.4	42889.9
HRHHAAYVN	918.375	20080.8	29631.2	25964.3	27711		36807	40413.3
GRADAASQV	918.673	21013.7	28596.7	27150	32221.1	20019.3	26252.4	34439.9	24015.3
PRMELSAEY	919.708	25998.2	24955.1	16723.8	7854.31		31089.9	38739.9
KRLEFPSGE	921.79	22397	28283.6	30736.5	34331.9		36100.8	41602.4
IRLEHDVNI	923.697	24096	3209.67	27649.1	19447.1		7303.1	23823.3
AQVVQWVSF	923.747	23204.7	25492.3	13567.8	3693.63		27988.3	31465.5
RMVNPTVFF	924.326	8637.97	15380.8	21209.6	537.431		31353.4	35932.5
LQNEYALSL	925.728	22752.8	1412.8	5186.67	3784.78		13737.8	25236.7
QRVLDPFTI	927.111	26612.1	22687.2	25050.9	15369.3		14644.5	27615.7
ARVDEIVVL	927.141	25141.2	24818.1	29729.8	17721.3		27670.6	37192.9
SRPQTGLSF	927.402	16883.1	8383.02	17424	8466.33	21373.1	31246.9	37635.8	23194
FRKVFGGTV	928.095	20780.4	3098.77	25792.5	18176.1		18775.6	8084.87
FQVSLSSSM	928.918	19944.9	3474.59	3702.11	94.6793		8836.49	5140.74
SRDYGNSPL	929.059	9652.76	10977.5	28343.4	11229.3	15863.5	31604.6	37471.2
YRQLLHNFP	930.477	25280.7	18087.2	25441.4	31674.1		33870.5	24864.2
RKTFSYAGF	930.981	25164.6	27815.4	28936.7	13809.3		30913.5	37692.6
YRDLVAIEA	931.303	22548.2	30687.2	20997.8	12669.2	19235.7	24409.8	11264.3	22814.1
KWTEYGLTF	933.563	23148.5	22832	19901.1	5143.41		34028.4	40648.8
IRSANVNEF	933.977	21393	18033.9	16133.4	2478.36		24780	31869.7
KQQMQDFFL	935.14	24340.1	18261.5	25555.4	12900.2		29098.2	43085.9
YRRCEAFGW	935.262	30574.2	27350.8	12049.2	12045.2		28939.2	35311.9
LRVASMPLI	935.545	26791.6	22085.6	29904.5	16059		2069.08	7106.59
VRNFAMIGL	936.507	23400.8	28776.4	22103.7	15990.7		19555.6	31088.2
NRLPSVHPH	936.963	21159.4	21236.8	12829.3	10773.7		32319.7	36524.9
RQGGLGPMN	938.252	28521.9	35135.3	30938.4	28326.6		37629.1	33609.3
KQLAEDFLK	938.688	25717.6	34137.8	30199.1	29265.7		35810.2	42125.3
VRKGVAINF	939.45	23745.2	18386.5	20588	14960.2		25629.2	32401.7
IRMDALQLA	939.766	25910.9	24366.4	26517.5	15191.3		17289.1	11116.6
LRWIGLDLS	940.294	29208	34536.2	27466.4	15606.6		15980.2	7473.12
KQYYTLLNQ	940.59	25899.8	29269.4	27535.5	28931.5		31891.9	38011.7
KRKEQEHMI	940.763	27587.8	4384.1	29944.1	23262.3		21664.4	39700.8
YRHLEGLSE	942.27	24706.2	14205.3	26325.3	27411.4		35733.6	37425.2
ARPHKGFGF	943.882	26929.5	20669.8	30289.5	20599		33080.9	37774.9
FRHYFQNTQ	946.06	20170.7	13757.9	26069.3	17263.5		31462.5	15907.2
LRLDADPSL	947.095	21288.1	11279	23709.9	3749.15	17301.9	11910.7	28591.2
FRYLYHGNT	947.33	21507.3	8876.83	24487.7	30678.7		26927.1	9584.9
IRFQGQTCE	951.017	24211.9	24913.4	27793.2	26148.4		32064.6	36753.9
WRHKPLLID	951.388	24554.8	26527.8	25953.2	28059.2		35043.4	31173.1
ARTLMVDPS	951.501	29947.4	31198.1	32746.7	26887.6		34616.3	18446.8
SRAEAESMY	951.769	22935.1	30115.7	19801.1	1277.28		31573.1	37124
IRFSLSCSE	952.397	23950.8	13281.4	21690.2	25687.1		30319.4	18682.5
IRFLGVAEQ	952.438	24826.8	30814.3	19706.8	25601.3		28395.9	31687.4
LRPKLKPGY	953.727	28361.9	28868.7	22933.1	4770.62		24339.3	22405.4
ARLDKAQIH	954.708	26151.4	27152.6	32899.2	26630.1		36867.8	41944.7
HRKHALLEA	954.915	19232.8	9470.27	22443.5	20162.3		30309.9	33984.6
LRLFVGGLN	955.897	24200.8	32823.3	29826.1	33683.9		32667.4	23217.1
DRVVVIRSY	956.155	24103.4	28258.8	14270	5130.29		33615.1	35109.8
RKQNLLHSE	956.186	24397.3	19416.5	23953.3	26645.8		35048.7	32668.1
QQFKAIEAL	956.973	22259.3	10124.3	4721.47	1961.47	2689.55	26829.5	36471.4	19213.7
RQTTVSNSQ	957.512	20825.2	28179.9	29358	21781.9		36361.7	32101
ARESDVPLK	958.279	29746.3	34907	32468.7	33271.5	23581.9	36483.7	39399.6
RWTCCALLA	959.357	25175.6	33479	26541.8	20993.7		36229.9	26458.9
SQFFITTVK	959.534	24190.4	24853.5	14685	19492.6	21936.4	33382.8	31129.5
IRVALVYGQ	959.638	27031.4	33674.2	21919.3	28714.5		29646.3	19754.2
SRSPFTVGV	960.147	22158.9	21491.9	21769	22329.9		22466.7	24097.3
RRKVEEAFN	960.978	29922.3	27571.1	33553.7	35178.1		38904.2	44197.9
GQNLWGPHR	961.061	26143	34711.7	31280.4	31254		37947.1	40717.7
KRDAGHPLY	961.748	25806.4	33757.4	24320.8	9083.29	21169.6	34973.2	40845.9	20589.4
AQWLPDVTR	962.352	21900.1	35216.7	25588	17451.7		33360.4	35790.1
DRLQMEAGL	962.654	27803.7	13870.9	22727.2	16848.6		30652.2	35790.6
LRTGEEVGF	963.133	29089.4	29534.5	26606.3	5912.09		25384.2	28185.3
LRHDVMAHV	964.363	24879.2	19727.7	33004.9	28588.6		11947.3	8680.98
RRVPDITEC	964.937	21306.8	31578.8	30576	26936.7		35336.2	41176.7
GRLLDSSTV	965.783	24060	19294.2	25132.6	29955.6		30718.1	35481.6
DRLVIPSEL	965.982	23640.4	5811.06	23099.2	16543.7		24221.8	35478.2
RQYDADLEQ	966.191	18570.3	32125.2	19927.2	15980		32884.8	41510.6
NRQDIAFAY	966.588	20343.2	28171.9	3307.61	833.748		30351.5	27896.4
GQTSPLLQY	967.425	26690.4	33495.6	17704.4	13082		31234.6	38188.3
TQMTLNTFH	968.609	24231	27569.3	24091.2	8532.08		34675.9	38150.3
VRASEELQK	968.808	28212.6	32467.5	27563	32954.6	23873.8	33305.9	38608.5	24263.3
SRNGMVLKP	969.71	25502.1	28688.1	22139.4	32897.3	22955.6	35864.5	34343.7	24015.9
MRYCDPDSY	970.917	29303.1	21348.3	10067.5	179.991		12348.6	12677.5
DRYPGSTFM	971.968	23261.5	18601.2	9209.46	1754.09		19556.1	37417.5
DRAIMGSGK	972.389	28446.7	33194	26236.5	33020.8	27176.9	35687.4	34493.3	25418.3
YKHPVLLLH	973.631	19118.1	30747.2	25768.1	13089.6		29459.5	32023.3
KRMHPDLSP	973.853	17412.3	18379.9	29946.9	33158.8		35116.1	41542.5
IRAAPPQPV	974.949	15867.1	17407	25226.5	15231.4	19761.7	5917.53	11192.9	21043.2
AQSIYRPSK	975.54	27355.1	23846.1	27392.4	26101.1	23945.8	37310.4	38431.6	24038.8
YRDREEALH	976.332	25031.5	34149	30981.1	16183.2	23761.6	37626.6	41227.1
YRNYQQNYQ	976.438	25806.5	25815.3	29172.9	25689.6		34653	34699.7
GRYFVSSGS	977.854	24295.9	32211.7	28773.2	33917.2		35601.4	34720.2
VREQWLNNM	977.865	27054.1	21673.7	27293.9	8248.15	26313.9	26041.7	26003.7
VRIAGAGLL	978.235	20479.2	24400.4	23463.5	19827.6		23151.8	33693.4
ARTASEMVL	979.729	21656.2	13580.6	31195.4	20943.8		29071.8	38628.2
LRVPLQGFA	979.962	24884.2	28907.4	28222.9	21103.9		21970.9	6873.14
NRHECMAPL	980.407	14772.6	7040.62	15933.7	9974.67	19929.6	28779.5	30629.3
AQQNNVEHK	980.917	30014.4	33931	33068.4	34242.6	24057.7	37832.4	42311	25847.9
AQQNNVEHK	980.917	30014.4	33931	33068.4	34242.6	24057.7	37832.4	42311	25847.9
LRWGTLTDC	983.478	26961.8	33033.7	28407.2	25353.6		22507.1	14641.8
ARNGADPDF	984.724	25371.4	28981.3	28134.3	8780.92		32954.6	40266.5
YQETYLPYM	987.188	25624.8	10927.7	8209.24	152.836		20369.9	26808.2
KRIQVTPPG	987.893	20432.9	24126.6	29799.2	26695		35672.1	32731.3
ERLVVADTR	989.369	19486.6	32594.9	26218.1	26238.5		34971.1	39592.7
HQLSLRADK	990.451	26214.4	27646.7	24436.8	28436.8	22900.9	34789.9	37952.3	25030
VREHTALLK	991.073	25061.2	33965.7	28822.2	32915.8	22787.9	35044.4	37759.6
GRVCALLSC	993.564	22605.4	28613.7	28606.6	33959.8		36355	41146.4
LRTTMRPQS	994.144	28604.5	24407.2	28913.4	25280.8		25832.2	9748.69
YQRGAWSNV	995.027	8665.68	8688.12	7967.37	16269.8		16451.9	9119.43
YRHFSVEGQ	995.102	25943.8	28840.9	30247.9	29377.2		34573.2	38072.2
LREVVETPL	995.565	18207.8	12044.9	28580.7	5025.2		18933.4	22504.4
SRTCEEHQL	996.341	28286.6	12231.6	26957.2	18743.7		29417.3	37850.6
RKFDVNTSA	996.6	10848.8	21957.5	23483.9	17032.8		30369.3	16180.4
KRKYETVIM	998.229	23349.4	1667.86	25667.8	10603.2		32075.5	42424
GRWLHNEDQ	1000.07	25358.1	29432.8	31534.2	34406.6		37081	42975.1
FRSAGGASV	1001.24	14898.1	12233.7	22703.2	14252.1		12461.4	5584.53
PRLQLQEQL	1001.68	27023.7	14323.6	28523.7	31648.6		28964.4	40271.7
RKRPLNPLA	1001.78	9511.55	21806.1	29373.7	21381.2		32275.9	16677.4
QRLSYNTAS	1002.37	20241.4	16555.5	30763.3	20329.6		36769.6	34523.3
LRTHSVNGI	1003.86	28233.7	19204.2	32884.5	20949.2		3061.84	4817.09
GQRAIFTGH	1007.55	31800.1	25393.8	26742.1	29591	21384	38009.6	41359.1	24335.1
ARAAAGEDY	1011.31	27297.3	32653.5	26596.5	11076.6	23259.7	34221.5	39576.5	22201.4
ARLGQSDPA	1012.3	24723.5	27435.8	30180.1	22155.5		33562.6	14929.6
TRAAIAQAL	1012.44	17785.5	9768.01	24905.1	4017.32	11750.3	19481.1	25349.5	21453.2
LRDGALHMI	1012.51	27395.6	27142.6	23217	12026.8	20954.6	4440.24	11293.9	21431.3
ARTQILAAS	1012.93	22669.9	27982.2	32068.9	26915.4		36120.5	21537.1
HQINLIKLV	1015.42	28500.6	22399.3	16260.1	19088.6		18233.2	21958
LREPLPATL	1016.79	25181.7	13425.8	28473.6	5235.27		15440.2	26026.6
GRAFPSDHY	1017.42	29500	33185.4	28670.9	12868.6	23552.6	33981.7	39225	24557.4
IRQEELDAM	1018.3	24589.5	24350.6	13835.7	1396.62		22398.8	32188.5
ARPRTVAYH	1019.08	27160.9	33594.5	32649.4	29992.8		37666.3	41354.6
FRTAFDDAI	1020.21	23312.5	16891.9	28477.5	2639.85		4871.44	2930.16
PRTEFLSFM	1020.61	25818.6	20997	23759.6	21186.5		25950.8	39028.5
LRAANATTN	1022.91	25154.9	30624.7	27443.4	24520.1	25394.8	31878.5	29112.5	25195.6
NRDYLLLVM	1023.59	22326.9	9665.93	12511.2	4926.89	20279.4	25539.4	33732.8
KQILGVIDK	1025.95	27536.6	34239.1	25459.3	31253.1		33206.4	39235
RQPYITQNY	1028.37	29849.2	26998.4	25124.7	1858.62		34074.8	39806.4
LRMELSDAN	1029.22	30088.8	24672.4	25034.1	19160		26818.6	13169.8
KRSTGEAFV	1029.9	25187.1	26424.6	31195.2	26322.4		29559.5	37683
FRSLHLGHV	1031.42	22498	1824.69	29556.4	27566		17303.5	11384.8
QRHQPTAII	1031.85	24155.5	11359.3	28996.9	18112.2		20527.1	29462.1
QRDACIIEK	1034.08	25944.5	34861.5	29309.8	30216.7	22379.6	36532.8	39630.2	25751.3
IRKDVHMPK	1034.78	22976.6	18743.3	21519.9	31158.8		30733.4	30877.7
RQQEEEERK	1035.01	30281	34084.8	31324.6	31118.7		38070.1	44554.4
RKHEWEAHN	1035.04	24088.9	33160.3	34950.1	34378.9		38124.9	40484
IQQLLQAEK	1035.38	28247.8	33118	23106.6	27321.6	22116.7	32713.6	31756.4	24150.9
RQTFSPFGQ	1035.79	25712.6	34169.2	31382.1	28377.5		35962	40055.7
GRAAAAAAA	1036.17	14401.3	28507.8	26913.7	21191.2	19364.3	35116.9	27211.3	25487.2
GRAAAAAAA	1036.17	14401.3	28507.8	26913.7	21191.2	19364.3	35116.9	27211.3	25487.2
QRGQILTMA	1036.85	25208.2	24065.2	30894.6	20618.4		32058	17432
KRIPQSTLS	1036.98	22606.5	32087.7	32386.9	28847.9		34723.2	39959
IRGGYYYYH	1037.49	23694.1	31018.2	22390.7	23244.9		36096.3	35491.2
CRQIVWNGP	1038.76	28688.5	32533	28847.8	33983		29450.1	14079.1
HRLAQEGIY	1040.19	22081.6	28557.4	20809.1	4491.94		34943.1	42800.9
IRDLQIYSR	1040.43	23779.7	30837.5	27995.7	31200.4	25686.6	35348.8	36796.6	24379.9
KRKIQVWHA	1040.95	27638.9	10536.6	32099.3	31579.5		33248.3	31703.9
VRDNTQLLI	1041.9	27399.9	30261.9	27367	23170.2	22186.4	15314.4	29379.3
FQMAYSNLL	1041.95	23022.4	79.4673	14377	1183.32		8859.46	7060.37
HRAAGTLYT	1042.17	21158.1	28086.9	22981.1	24727.2	22921.5	30960.5	38551.8	24597.3
KQAEAFLNN	1042.27	29079.5	30911.6	27857.9	29309		32901.4	39907.1
LRMLNHVLN	1042.29	26652.4	19633.2	29696.3	33683.9		30545.1	24246.8
DRHSSYTHH	1042.56	25788.5	29440.6	30623.8	29662.3		37333.8	43693.9
IRAASGEAK	1043.92	27582.4	31037.8	26348.8	26686.5	21911.2	33344.5	32767.2	25184.1
RLSNLALVK	1044.2	21082.1	25315.3	22362.7	22768.1		37172.6	39213.9
MRSPAGLQV	1046.1	18024.2	15151.4	15244.8	13576.2		2547.78	5904.55
DRMFFDALY	1046.29	25322	26177	14244.1	2326.38		32242.9	37091.8
KWAKTYLLF	1046.97	25272.2	26242.8	23174.5	13378.4		32871.6	40957.4
GRATVTATT	1048.92	18983.6	30716.6	26440.6	30083	22594	36142	37242.4	25450.6
RMLQQVPEN	1049.52	27349.6	24185.7	26091.5	23137.4		37428.9	39754.1
QQLVMMPNK	1050.29	27876.1	31961.7	29462.5	26249.8		34234.1	31433.1
IRSYSPYDM	1051.02	20619.1	10194.3	22270.9	4500.75		22198.6	36106.9
GQTIAVGNK	1051.35	26671	35205.3	31193.2	33029.6		38102	43492.7
LRLEGMLSQ	1052.64	25143.8	21983.9	23158.9	25777.5		26169.1	28878.8
GRVVWVEES	1053.8	25816.8	34476.8	30676.9	30604		37163.6	38908.6
YMQQQQPLL	1053.86	12392.7	6608.07	21882.2	1272.96		25300.3	32533
RKYHTINGH	1055.21	27269.1	32068.6	30291.5	21986.1		34781.8	30868.4
TRQQISLAT	1057.34	18745.5	19834.5	24398.3	20373.6		32649.2	26427.4
ARDFTATDL	1057.36	24962.6	28684.3	31549.2	23806.9	17675	33102.9	41863.6	24921.5
KQIGNVAAL	1059.93	15162.7	15833.9	16751.5	7442.94		30724.4	34593.8
RKSDIYVCM	1060.03	22672.6	19122.8	24931.7	10896.8		27307	34696.3
LRQTAISQP	1062.13	27431.8	26694.6	27830.2	32285.3		28098.1	28788.8
LRLLSPFMP	1063.87	25769.7	23376.8	26417.9	31202		23854.9	25623.4
QRMTNPAIQ	1064.63	25350.7	22355.1	31621.9	30196.1		35923.7	40422.5
QRDNALLSA	1066.97	24010.5	26027	27368.7	17077.3	21730.3	33232.5	27369.1
NRRGFIYVH	1067.46	25192.6	15719.7	13123.8	18709.9		37293.5	33953.9
QRAAAAASA	1068.29	18258.4	22934	26632.4	16902.6	22074.7	32198.6	20226.6	25281.9
KRYEEENFY	1070.58	29274.9	29396.3	23204.9	4288.39		31857.4	39572.4
RMESGFTSK	1072.32	19909.1	19785.9	23333.3	22372.9		37470.6	39640.7
ARMQHQGHS	1073.9	21490.1	8834.67	34306.2	35097.1		38083.3	40336
HQTKKLPPL	1073.98	18979.8	1545.62	10976.8	4350.55		24902.1	33172.5
GRVHIGQVI	1074.02	22886.4	21860.7	30028	27588.8		24116.7	27066.5
RREHEKEVL	1075.65	25734.4	15020.5	29275.2	21436.5		36071.7	42661
QQLKRGFGF	1076.06	26221.4	5979.96	12184.7	5940.62		30899.6	34409.8
HRCINHLHK	1076.18	21505.6	29646.3	29855.8	35776.9	23888.2	36055.5	41338.8	27076.8
QRTVTAMDV	1076.5	27225.3	25849.1	30653.3	29216.8		21243.8	27588.1
RQRQPPLLG	1076.54	28035.5	23614.2	33967.9	29799.7		37881.1	42214.5
RRSPSKPLP	1077.36	20466.1	31484.1	28955.9	31667.9		36651.4	40897.4
RQLLTLSSE	1077.42	23756.9	20298.9	26184.7	29208.9		36600.9	37833.2
LRDLNAVAF	1078.52	24477.4	24115.5	20617.2	2320.47	22103.5	24271	25759.8	23420.2
QQIRVRPGF	1080.95	25386.6	22510.2	11250.2	4134.48		31256.5	32308
ERQTNPSAM	1081.48	12688.9	4978.49	25383.9	1557.84	22649.5	31397	40069.2
YRLHIIEVG	1081.85	25714.4	15916.1	30798.6	25860.4		33374.8	24280.4
YRDEHLDFI	1086.84	27049.6	12771.9	29111.3	15237.5	20117.3	12114	25640.3	25960.8
IQWCFSQVK	1089.33	28979.5	33307.5	16053.1	5786.28	15651.1	26801.5	20210.9	19372.9
RQGLNGVPI	1089.66	18994.2	20135.3	22885	18481.6		26779.3	24991.6
QQWKSGGNL	1089.71	19551.5	24204.9	19196.6	9711		30125.3	37059.2
RMASTFIGN	1091.6	28560.3	29620.8	26452.3	26460.9		35776.3	33280.3
RREDLVVAP	1093.55	25638.5	31138.4	29658	29824		36841.3	34917.8
YKTCAILCH	1093.99	26653.3	31257.4	28050.9	10016.9		31174.8	34560.1
DRLFQVSTL	1095.51	27582.9	6836.36	20496.3	14470.6		27245.2	39201.4
RKAAYIYFT	1099.27	26631.8	18937	28737.9	28334.6	18433.4	34043.5	27785.7	19207.7
SRDSFLGSI	1100.49	19252.5	15258.8	28353.3	23992.4	21067.9	27179.7	28795
FRDNLAEDI	1101.37	27918.4	23245.1	30609.9	15498.6	18749.9	9797.22	13118.1
FRTERPVNS	1102.4	25839.3	11640.9	33315.3	24414.7		23709.2	15275.7
RKQQEEMMR	1102.48	25894.6	32631	31046.9	31721.2		38175.5	43456.3
YRRKCNTDQ	1102.98	22401.4	17098.9	30736.9	28617.1		36089.5	38365.8
RMTQIMFET	1103.65	17654.5	20715.7	24250.6	18436.3		35072.6	24122.5
NRQILLGPN	1104.85	21851.2	28755	26583.6	32959.6		37078.4	33309.9
YRGQLTTDQ	1105.05	24528.3	26346.5	29938.3	24988.2		34274.1	36513.7
YQRDYSHYY	1107.88	26641.2	8255.92	139.427	70.1895	15748.6	27938	31019.9
FRKVPILVA	1108.32	23187.4	3969.87	26533.7	13234.5		14106.4	2893.33
GRVDLVLLG	1109.45	26148.4	33875	32368.9	35155.8		36886.1	39518.5
IRQNVQVFE	1110.17	25658.2	31318	28226.7	30171.8		33160.8	34019.2
DRATNFLAH	1110.38	25537.2	23449	23344.8	12619.4	24621.5	35734.9	37143.5	26694.7
HQKGYISPY	1110.6	23227.5	8414.64	1987.36	606.97		33250.3	36703
KRKGTDIMY	1110.67	23725.9	30767.7	27742.7	6856.06		34888.7	42002.6
YRSISFHPS	1111.67	24131.5	7888.8	13225.7	8840.31		24330.7	14645.6
QQLKFLSQL	1112.11	24392.7	3028.2	8790.14	18491.8		26354.1	33112.8
LRCEYLMEL	1112.27	28322.4	2357.78	20318.9	12166.9	13242.9	9794.89	23504	25003
LRSQHLHEV	1112.62	22008.4	221.975	17796.6	13218		7120.44	10831.1
TRDTLVQGL	1114.01	29261.1	28630.1	28328.9	13611	19411.2	24739.5	35120.5
ARILITTVP	1117.24	24635.2	24068.6	26080.2	33009		34983.2	31711.8
CQQNGIVPI	1119.58	23254.7	19298.8	22826.8	6575.55		7407.43	9605.87
CQQNGIVPI	1119.58	23254.7	19298.8	22826.8	6575.55		7407.43	9605.87
RQNLSKEEL	1120.81	23982.3	13902.3	18837.3	14607.2		33646	41817.9
ARVSFYQLS	1122.05	26079.5	32719.4	31758.3	30774.5		34787.7	32008.6
GQATLLNLL	1122.91	26372.2	22901.4	21076.7	15081.9		27368.5	29975.2
ARTAAANAA	1124.49	17376.4	27107	29488.5	16402.7		33388.2	10130.1
QRNPVWYQA	1125.86	22898.3	28016.6	23647.1	23375.4		27346.9	5561.86
QRGQVCLPV	1126.14	23531	14538.2	26966	24056.9		20913.4	20217.6
HRCTVTVSI	1126.55	20362.3	14558.2	22427.4	16124.3	20543.6	15485.7	26637.3	25617.5
RQQKPTLSG	1129.55	23390.7	21850	29638.7	27407.9		37879.7	41767.2
FRPAGAAPR	1131.18	23206.7	29732.2	27090.9	23381.5		29223.8	23726.5
MRNAVTQFV	1131.46	25833	7927.13	24943.9	13796.7		4597.91	4901.63
AQIGNSFRL	1131.5	21459.1	21643.9	22862	14799.2		28449.4	32459.4
WQMSLGTSE	1134.94	22812.4	14185.7	9616.38	6864.15		34119.3	16424.9
LRENELTYY	1136.14	28868.7	29948	24087.1	1168.98		27525.5	32727.6
RRVTEGLTD	1136.34	25463.3	32462.9	30298.1	30518.5		37694.7	41441.3
LQQLFNHTM	1136.81	21606.1	6022.1	1016.79	215.43		12001.5	16241.5
LQQRLQMQI	1137.54	30785.3	9073.27	23997.2	21257		5058.97	8768.58
CRMIEAVQN	1138.14	29559.9	29844	31870.4	34996.6		31128.1	32245
RMTNPAIQN	1139.4	21310.6	32036.8	25444	28244.4		35688	35225.5
GQFEELLRA	1140.85	25281.8	29226.2	23049.3	24950.1	14333	31549.9	34034.9	22652.5
GQQTIIACI	1141.9	26865.8	20052.8	32619.7	26274.5		26479	32500
RMQNWCPSW	1142.21	10290.3	24336.4	24699.1	3676.44		33527	32923.6
YRDEHFDFI	1143.47	28279	4407.59	28166.6	14095.3	17478	9754.91	23643.8
QRIVASTLS	1145.12	26177.4	32298	29698.3	22937.1		34275.8	34431
SQSTALTHK	1145.64	23626.9	32758.6	28466.8	27153.8		35825.9	40631.3
AQPQLITFH	1145.93	27348.1	33061.2	31186.9	19850.4		36936.9	40562.7
RLNHYVLYK	1147.18	26196.4	18646.1	27577.5	30330.5		38271.2	41021.7
ERLTISPDY	1148.67	26525.8	22113.3	23211.5	925.688		28492.7	34599.8
RWISLNTVA	1150.75	22300	24638.5	22741.8	15180.6		34654.5	20031.1
CRVLISSLQ	1150.98	26808.2	31446.7	30106.7	31986.3		29030	24096.5
VRREPWLLP	1151.59	30104.1	27203.5	23245.3	33794.9		29706.3	29505.3
LRMKVELCS	1151.71	23202.3	9581.17	30083.6	28345.7		27672.7	23151
VRTDLKTVL	1152.6	21087.5	18428.9	24003.7	12413.3		21543.3	27867.4
SQWDCPLGL	1152.63	24551.5	30948.4	17146	3894.65		20564	32441.1
KRVVIVDPE	1152.78	28064.4	30814.8	31745.8	28613.8		34595.5	30809.3
GRIPWFQYP	1154.03	24280.7	28257.9	27969.5	32495.7		35561	37812.3
IREHLLVSI	1154.44	25049.4	11270.7	28563.1	19168.3	18613.2	11469.5	10435.8
RQIWTLEQP	1154.57	27031.3	31200.6	17896.6	31538.1		35096.7	36569.2
KRNQSFCPT	1155.79	22334.5	12964	29634.2	31913		34902.5	28713.1
GRDYTYEEL	1155.9	24314.8	26962.3	27671.2	27495.6	8429.86	35478.7	44478.3
RQKEVEQLI	1157.31	27401.6	13608.2	29033.4	17397.1		25866.6	35716.4
KQHQTMMHY	1157.41	26981.9	27633.8	27366.8	7236.16		34754.9	41126.8
ARNNLSFIE	1159.03	25936.7	29231.5	26351.1	28256		35527.7	31104.9
RLMAPYTPF	1159.31	2044.4	847.537	10038.2	1257.43		30858.5	34661.6
FRSQPAFMQ	1159.78	22651.6	31035.6	23369	16108.4		25687.1	19025.1
YRPGSVAYV	1161.04	24698.7	21506.3	28104.5	21210.8		15760.5	19472.2
ARVTQSNFA	1161.7	26133.3	27309.8	32671.7	24563.9		32809.5	19932
NRVPRILVL	1162.28	20074.7	309.594	24004.9	10701.3		19648.5	34824.9
LRTNLSTVS	1162.3	27114.8	26208.9	27314.2	13989.7		26023.1	10769.7
CRASGVTVN	1162.69	26242.1	32271.5	30881.9	26685.9	25761.3	29812.2	30713.4	25765.6
LRSGMYTVA	1163.71	21745.2	21014.6	17444.1	10586.8		21389.1	2477.24
RQYDIDDAI	1164.79	18638.3	23885.9	21285.8	2871.9		15484.5	17960.7
RKALAAAGY	1165.33	26609.1	33819	21166.2	4396.83		32664.6	36328.7
KRITVVGVG	1166.48	20671.5	30577.5	31372.9	33382.9		37269.5	38634.7
YRALEGTLS	1166.73	29275.9	31872.6	27924.7	20920.6	25222.4	32800.8	28951.3	24478.5
RQREEYQPA	1166.81	12790.6	11447.9	14216.3	14423.4		34652.1	28786.3
RRREEEGLQ	1168.98	28418.2	29761.5	30280.7	34990.8		38978.1	44711.8
SRGHNPTGL	1169.09	23969.2	18484.9	33900.5	24302.7		32887.1	40707.4
DRNVMVEPH	1169.09	30784.6	30452.9	20147.9	14877		36626.6	36246.4
GQHAFYQLI	1170.01	24783.1	20200.4	26480.5	25596		26591.4	36704
RMQFESSSY	1171.13	19179.6	14436.7	17252.8	442.679		36945.2	40425.6
YQQSMDSKI	1171.4	22844.8	15745.4	22475	5552.24		12096.8	23034.5
KQYSPLLAA	1171.73	17760.8	25074.1	18958.8	7810.66		20309.2	10383.6
RKLALDMEI	1173.48	25458.2	12539.8	26795	18840.9		16129.4	27890.9
RMSTLLINQ	1174.04	22094.6	27407.8	23460.2	23218.1		35843.3	35931.1
KQTTLAFKP	1174.33	24538.1	33698.8	25631.5	30369.1		34162.7	35044.4
RMQAQAMLE	1176.21	28610	24993.2	27166.6	27241.8		37839.3	42025.8
FRTTPSVVA	1177.27	20929.6	22855.7	27625.6	4981.4		10114.2	380.405
LRDLKPSNL	1177.65	28368.8	2811.24	32515.4	24070.6	26397.4	20701.6	33727.5	25058.2
GQIVLWDNR	1177.93	30309	34755.3	27867.7	32433.6	21565.1	35702.1	33840.6
IRLGYAGNT	1178.77	21064.5	27338.6	29485	32729.3		34444.8	29758.3
ARSMVNTKP	1178.94	21172.5	30399.4	28149.5	34991.5		37100.7	41236.7
RSWGGYVLY	1180.15	25850.5	35165.5	9701.13	259.385		29372.9	28360.3
LRIFVGGLN	1182.84	24457.7	33291.1	29017.7	33165.1		31637.1	19124.1
KRKHAGPIV	1183.32	21782.7	13288	30264	27378.5		26095.7	31120.4
LRVLIDIRV	1183.86	26674.9	25100.3	29569.5	22554.3		3688.2	5477.65
QRDKQMELL	1184.55	26555.6	27311.7	31911.4	23506.3	21349.4	34253.4	42809.5	25047.6
LRAYLESEV	1184.69	24650.9	9082.6	26257.1	15964.8	23301.2	9046.8	8208.18	23058
KKYPYHLML	1185.37	13504.5	2730.6	20900.6	14940.9		18146.4	35655.2
KRTCGFDFT	1186.63	28419.6	32249.5	32343.9	32281.3		33809.5	36072.5
LQRGQILTM	1186.9	15349.6	2563.15	5401.61	1266.58		18905.8	26737.8
HRSIVSELA	1188.03	23027.9	30411.2	23461.1	18067.4		30083.1	27706.7
AQSALRTKV	1189.46	23722.2	23057.7	20453.2	25155.5		30358.3	29565.7
ARMDVNIAP	1190.89	17407.4	27927.3	25387.9	30968.4		34235.2	32784.1
FRESHATLV	1191.87	24505.6	7148.54	31134	16808.4	20746.3	13401.2	9249.91
YQRALDVMV	1191.94	20333.5	7470.86	13029.6	8726.56	13219	15459.4	13330.5	21835.4
GRHQEGEIF	1192.33	25936.7	21329.5	24350.7	18591.2		37017.9	43921.4
QRADSELQL	1192.71	21988.5	16677	30058.9	19402.4	17077	26302.6	39980.8	23314.3
ARQGLNGVP	1192.81	19428	32587.8	28625.8	35716.9		38482	38930.3
YMFQYDSTH	1193.3	9905.95	11642.9	14873.3	223.235		34657.1	35362.2
YMFQYDSTH	1193.3	9905.95	11642.9	14873.3	223.235		34657.1	35362.2
MRTHPVEIF	1193.52	27127.7	17220.6	21294.8	1124.89		7077.28	9828.65
GRPTYGSSR	1194.33	22712	26638.3	29636.6	35985.8		38337.6	42931.2
SRKSGQWWR	1195.03	25615.9	28859.3	22847.4	33693		35386.7	40362.2
ARRAEDYPI	1195.48	18794.7	4187.11	24402.8	21172.5		28929.3	31555.7
QRITGMLLE	1197.31	26034.2	29848.5	30345.1	29063.5		34943.1	37962.1
YQLSRKLEA	1200.12	22892.5	321.042	23286.9	6042.73		24420.8	11833.3
AQQNRWLNE	1204.1	28770.1	16828.6	33178.6	30606.1		36298	38116.5
LRLKGFGYA	1204.69	22799.2	9914.85	22999.6	23044.8		23993.3	7897.34
ARQLQGIPS	1205.72	24803.4	31498.4	30483.8	31401.3		36166.9	33453.3
VRLSSAGLI	1206.16	24446.2	23508.2	29823.8	25830.7		14944.6	27541.6
LRNGGVMAV	1206.75	25493.6	17909	17327.8	14845.5		9781.55	4436.16
LRIPHLAIH	1206.82	22792.6	15531.8	26861.6	14609.8		25463.7	25395.4
RQNLFTTWS	1208.79	26086.7	32698.9	20901.7	22896.6		36639.7	35774.6
DQWQFLVQK	1209.98	28278.5	33726.6	9033.21	23864		30609.4	26474.1
ERMKPLMGV	1210.79	26179.6	5554.1	25774.4	26905.2		13964.6	26688.2
YRTDEIGVA	1210.94	24261.7	28134.3	28940.6	13244.8		30920.7	17586.9
RQLPDKWQH	1211.98	23757.6	31942.5	25840.7	21193.1		36690.3	40174.7
LQLAYNWHF	1214.31	27609.1	2433.27	10675.6	3280.03		16644.4	20771.7
TRLNLIHSE	1214.32	25387.1	11467.9	24025.7	24076.8		31753.7	27153.1
FQHRAAGTL	1214.74	16533.8	9392.72	14084.7	2006.49	5523.18	25776.4	28311.1	23798.7
RMNSSTSTM	1216.14	39.7474	2372.62	15970.8	297.792		33459.8	39045.2
ARMEPAAGS	1216.4	26403.7	31913.7	30862	32263.1		34422.1	33978.4
IRGTSVVLI	1216.53	26165.3	23392.4	29537.1	21448.1		6058.18	21067.9
VRLVLGTHT	1216.81	25101.5	28611.4	30092.9	32627		29848.5	23044.6
LRLISSDGH	1216.9	28120.5	32723	28873.7	19028.4		30112.8	32141.5
LQYYLYNWK	1218.53	29959.2	30978.3	19208.1	24346.8	20601.9	19070.9	4869.81
RWCEYGLTF	1218.7	23714.2	22637.9	14541.2	4889.66		35729.5	39979.7
KMQHLIARM	1219.06	12411.5	10835.8	26264.7	5576.99		32083	35333.9
ARIMEIVDA	1219.69	26950.8	23306.8	31581	29341.3		32032.3	22320.7
ERYKPLDLR	1220.05	26383.9	32171.6	26656.2	30252.5		31343.1	35623.4
TRSAIQNLH	1221.15	27574.2	32038.2	27144.1	20127.1		35242.1	32938.6
TRFIITALP	1221.28	26337.8	28018.9	26701.1	30633.6	23581.4	30288.5	27615.3
KQLREYQEL	1221.61	27728.1	12229.6	23954.7	14493.2		31349.8	42965.1
ARMVMIQDG	1222.28	28481.9	21503.5	33733	32587.8		36166.7	36301.2
HRDLSSHQL	1222.81	25198.4	16011.7	18794.2	17733.6	18597.2	24161	41266.4	19930.7
GRTAVAHRP	1223.04	21678.6	31921.6	26250	35484.3		35720.4	39319.3
RQVTSNSLS	1224.43	22688.8	32311.5	32956.8	24780.5		36648	38095
WRFPDGTNG	1224.61	22727.6	30242.9	27198.2	19295.4		34605.6	32218.1
ARAGTQIEN	1228.09	26816.1	35138.7	28549.5	32973.2	23619.5	36302.3	37171.6	25351.1
HQVLVVPLH	1230	25308.5	35013.3	20916.4	9902.73	26176.7	32778.2	36668.1	22166
YRVKNFGIW	1230.24	23150.9	22694.1	18336.3	13248.2		27259	31956.2
LRYHIDLDP	1233.23	24172	22654.3	27700.4	30408.6		22417.1	22173
RQITSYGET	1235.51	19821.2	29279.3	22895.2	27118.3		36002.5	38922.3
RRPACTLKP	1239.46	28509.5	31013.3	29624.6	34333.7		36911.3	42033.6
GRFVIHCNS	1240.7	23635.3	22512	28429.6	35910.1		36066.6	31640.7
TRNGVMPSH	1241.78	22586.9	32050	27965.9	17453.7		35667.7	31467.8
GRQSFAIGG	1241.78	23038.5	34268.6	30496.9	34871.9		37898.3	41088.4
RKLYCQELK	1242.3	29150.8	33234.6	32077.1	33436.1		37253.5	39772.9
KRTVGTALS	1242.32	26134.8	34304.6	33295.8	30055		35919.4	38278.9
QQVSLVINY	1245.31	28628.8	33262.7	3439.29	903.121		26941.6	29193.9
IQLDFQLPI	1245.78	23894.3	9790.65	2698.82	6250.2		5024.22	10163.4
HQLAMQQSH	1246.86	25106.4	26223.4	19630.1	8047.43		35181.1	40024.5
HQLAMQQSH	1246.86	25106.4	26223.4	19630.1	8047.43		35181.1	40024.5
ARQLIYNYP	1253.39	25512.1	28393	30202.8	35404.3		36418	32111.1
VRMDLAAAA	1254.11	20419.5	19265.8	23959.5	12276.2		25033.6	3511.33
AQLQGPVHR	1254.59	22799.4	32407.3	33058.7	32793.1		36682.8	40960.5
[truncated: 3,075 more rows]
